# Supplementary material for: Brainstem neuromelanin and iron MRI reveals a precise signature for idiopathic and LRRK2 Parkinson’s disease
Source: NPJ Parkinsons Dis. 2023 Apr 15;9:62. doi: 10.1038/s41531-023-00503-2 (PMC10105708; doi:10.1038/s41531-023-00503-2)
Supplement: Supplementary file 4 — Code compressed file [file 41531_2023_503_MOESM4_ESM.zip]

Archive with 146 entries (135 files):
- code/
- __MACOSX/._code
- code/early_stage_plots/
- __MACOSX/code/._early_stage_plots
- code/distribution_plots/
- __MACOSX/code/._distribution_plots
- code/violin_plots/
- __MACOSX/code/._violin_plots
- code/ROC_analyses/
- __MACOSX/code/._ROC_analyses
- code/early_stage_plots/mwwtest.m
- __MACOSX/code/early_stage_plots/._mwwtest.m
- code/early_stage_plots/plots_early_allgroups.m
- __MACOSX/code/early_stage_plots/._plots_early_allgroups.m
- code/early_stage_plots/violin.m
- __MACOSX/code/early_stage_plots/._violin.m
- code/early_stage_plots/finaldata.mat
- __MACOSX/code/early_stage_plots/._finaldata.mat
- code/early_stage_plots/plots_early_2groups.m
- __MACOSX/code/early_stage_plots/._plots_early_2groups.m
- code/distribution_plots/CR_distribution_plots.m
- __MACOSX/code/distribution_plots/._CR_distribution_plots.m
- code/distribution_plots/CR_distribution_plots_byside.m
- __MACOSX/code/distribution_plots/._CR_distribution_plots_byside.m
- code/distribution_plots/nVol_Results_altogether.mat
- __MACOSX/code/distribution_plots/._nVol_Results_altogether.mat
- code/distribution_plots/nVol_distribution_plots.m
- __MACOSX/code/distribution_plots/._nVol_distribution_plots.m
- code/distribution_plots/nVol_distribution_plots_byside.m
- __MACOSX/code/distribution_plots/._nVol_distribution_plots_byside.m
- code/distribution_plots/nVol_Results_byside.mat
- __MACOSX/code/distribution_plots/._nVol_Results_byside.mat
- code/distribution_plots/CR_Results_byside.mat
- __MACOSX/code/distribution_plots/._CR_Results_byside.mat
- code/distribution_plots/CR_Results_altogether.mat
- __MACOSX/code/distribution_plots/._CR_Results_altogether.mat
- code/violin_plots/MRI_parameters_violinplots_by_side.m
- __MACOSX/code/violin_plots/._MRI_parameters_violinplots_by_side.m
- code/violin_plots/SNc_vs_SNr.m
- __MACOSX/code/violin_plots/._SNc_vs_SNr.m
- code/violin_plots/MRI_parameters_violinplots.m
- __MACOSX/code/violin_plots/._MRI_parameters_violinplots.m
- code/violin_plots/violin.m
- __MACOSX/code/violin_plots/._violin.m
- code/violin_plots/Quanti.mat
- __MACOSX/code/violin_plots/._Quanti.mat
- code/violin_plots/finaldata.mat
- __MACOSX/code/violin_plots/._finaldata.mat
- code/ROC_analyses/Early_stage_PD/
- __MACOSX/code/ROC_analyses/._Early_stage_PD
- code/ROC_analyses/Complete_PD_pool/
- __MACOSX/code/ROC_analyses/._Complete_PD_pool
- code/ROC_analyses/Early_stage_PD/predictors_clinicalPaper.mat
- __MACOSX/code/ROC_analyses/Early_stage_PD/._predictors_clinicalPaper.mat
- code/ROC_analyses/Early_stage_PD/a1_classify_binaryLogisticRegression_HCvsPD_earlyStage.m
- __MACOSX/code/ROC_analyses/Early_stage_PD/._a1_classify_binaryLogisticRegression_HCvsPD_earlyStage.m
- code/ROC_analyses/Early_stage_PD/AUC_ROC.m
- __MACOSX/code/ROC_analyses/Early_stage_PD/._AUC_ROC.m
- code/ROC_analyses/Early_stage_PD/Results_Quantif_3DandIron_thNM014_thSWI012_20210223.mat
- __MACOSX/code/ROC_analyses/Early_stage_PD/._Results_Quantif_3DandIron_thNM014_thSWI012_20210223.mat
- code/ROC_analyses/Early_stage_PD/Disease_duration.mat
- __MACOSX/code/ROC_analyses/Early_stage_PD/._Disease_duration.mat
- code/ROC_analyses/Early_stage_PD/target_clas_HCvsPD.mat
- __MACOSX/code/ROC_analyses/Early_stage_PD/._target_clas_HCvsPD.mat
- code/ROC_analyses/Early_stage_PD/AUC_functions/
- __MACOSX/code/ROC_analyses/Early_stage_PD/._AUC_functions
- code/ROC_analyses/Early_stage_PD/a3_get_CI_and_pVals.m
- __MACOSX/code/ROC_analyses/Early_stage_PD/._a3_get_CI_and_pVals.m
- code/ROC_analyses/Early_stage_PD/auc_bootstrap.m
- __MACOSX/code/ROC_analyses/Early_stage_PD/._auc_bootstrap.m
- code/ROC_analyses/Early_stage_PD/a2_classify_binaryLogisticRegression_PDsubgroups_earlyStage.m
- __MACOSX/code/ROC_analyses/Early_stage_PD/._a2_classify_binaryLogisticRegression_PDsubgroups_earlyStage.m
- code/ROC_analyses/Early_stage_PD/a1_classify_binaryLogisticRegression_HCvsPD_earlyStage_woGBA.m
- __MACOSX/code/ROC_analyses/Early_stage_PD/._a1_classify_binaryLogisticRegression_HCvsPD_earlyStage_woGBA.m
- code/ROC_analyses/Early_stage_PD/BrainVolumes.mat
- __MACOSX/code/ROC_analyses/Early_stage_PD/._BrainVolumes.mat
- code/ROC_analyses/Early_stage_PD/a0_generate_predictors_clinicalPaper.m
- __MACOSX/code/ROC_analyses/Early_stage_PD/._a0_generate_predictors_clinicalPaper.m
- code/ROC_analyses/Early_stage_PD/a0_generate_targetClass_HCvsPD.m
- __MACOSX/code/ROC_analyses/Early_stage_PD/._a0_generate_targetClass_HCvsPD.m
- code/ROC_analyses/Early_stage_PD/Results_Quantif_3DandIron_thNM014_thSWI012.xlsx
- __MACOSX/code/ROC_analyses/Early_stage_PD/._Results_Quantif_3DandIron_thNM014_thSWI012.xlsx
- code/ROC_analyses/Early_stage_PD/Disease_duration.xlsx
- __MACOSX/code/ROC_analyses/Early_stage_PD/._Disease_duration.xlsx
- code/ROC_analyses/Complete_PD_pool/predictors_clinicalPaper.mat
- __MACOSX/code/ROC_analyses/Complete_PD_pool/._predictors_clinicalPaper.mat
- code/ROC_analyses/Complete_PD_pool/AUC_ROC.m
- __MACOSX/code/ROC_analyses/Complete_PD_pool/._AUC_ROC.m
- code/ROC_analyses/Complete_PD_pool/Results_Quantif_3DandIron_thNM014_thSWI012_20210223.mat
- __MACOSX/code/ROC_analyses/Complete_PD_pool/._Results_Quantif_3DandIron_thNM014_thSWI012_20210223.mat
- code/ROC_analyses/Complete_PD_pool/a2_classify_binaryLogisticRegression_PDsubgroups.m
- __MACOSX/code/ROC_analyses/Complete_PD_pool/._a2_classify_binaryLogisticRegression_PDsubgroups.m
- code/ROC_analyses/Complete_PD_pool/a1_classify_binaryLogisticRegression_HCvsPD.m
- __MACOSX/code/ROC_analyses/Complete_PD_pool/._a1_classify_binaryLogisticRegression_HCvsPD.m
- code/ROC_analyses/Complete_PD_pool/target_clas_HCvsPD.mat
- __MACOSX/code/ROC_analyses/Complete_PD_pool/._target_clas_HCvsPD.mat
- code/ROC_analyses/Complete_PD_pool/AUC_functions/
- __MACOSX/code/ROC_analyses/Complete_PD_pool/._AUC_functions
- code/ROC_analyses/Complete_PD_pool/a3_get_CI_and_pVals.m
- __MACOSX/code/ROC_analyses/Complete_PD_pool/._a3_get_CI_and_pVals.m
- code/ROC_analyses/Complete_PD_pool/auc_bootstrap.m
- __MACOSX/code/ROC_analyses/Complete_PD_pool/._auc_bootstrap.m
- code/ROC_analyses/Complete_PD_pool/a3_get_CI_and_pVals_woGBA.m
- __MACOSX/code/ROC_analyses/Complete_PD_pool/._a3_get_CI_and_pVals_woGBA.m
- code/ROC_analyses/Complete_PD_pool/BrainVolumes.mat
- __MACOSX/code/ROC_analyses/Complete_PD_pool/._BrainVolumes.mat
- code/ROC_analyses/Complete_PD_pool/a0_generate_predictors_clinicalPaper.m
- __MACOSX/code/ROC_analyses/Complete_PD_pool/._a0_generate_predictors_clinicalPaper.m
- code/ROC_analyses/Complete_PD_pool/a0_generate_targetClass_HCvsPD.m
- __MACOSX/code/ROC_analyses/Complete_PD_pool/._a0_generate_targetClass_HCvsPD.m
- code/ROC_analyses/Complete_PD_pool/a1_classify_binaryLogisticRegression_HCvsPD_woGBA.m
- __MACOSX/code/ROC_analyses/Complete_PD_pool/._a1_classify_binaryLogisticRegression_HCvsPD_woGBA.m
- code/ROC_analyses/Complete_PD_pool/Results_Quantif_3DandIron_thNM014_thSWI012.xlsx
- __MACOSX/code/ROC_analyses/Complete_PD_pool/._Results_Quantif_3DandIron_thNM014_thSWI012.xlsx
- code/ROC_analyses/Early_stage_PD/AUC_functions/LICENSE
- __MACOSX/code/ROC_analyses/Early_stage_PD/AUC_functions/._LICENSE
- code/ROC_analyses/Early_stage_PD/AUC_functions/auc.m
- __MACOSX/code/ROC_analyses/Early_stage_PD/AUC_functions/._auc.m
- code/ROC_analyses/Early_stage_PD/AUC_functions/format_by_class.m
- __MACOSX/code/ROC_analyses/Early_stage_PD/AUC_functions/._format_by_class.m
- code/ROC_analyses/Early_stage_PD/AUC_functions/README.md
- __MACOSX/code/ROC_analyses/Early_stage_PD/AUC_functions/._README.md
- code/ROC_analyses/Early_stage_PD/AUC_functions/Testing/
- __MACOSX/code/ROC_analyses/Early_stage_PD/AUC_functions/._Testing
- code/ROC_analyses/Early_stage_PD/AUC_functions/auc_bootstrap.m
- __MACOSX/code/ROC_analyses/Early_stage_PD/AUC_functions/._auc_bootstrap.m
- code/ROC_analyses/Early_stage_PD/AUC_functions/roc.m
- __MACOSX/code/ROC_analyses/Early_stage_PD/AUC_functions/._roc.m
- code/ROC_analyses/Complete_PD_pool/AUC_functions/LICENSE
- __MACOSX/code/ROC_analyses/Complete_PD_pool/AUC_functions/._LICENSE
- code/ROC_analyses/Complete_PD_pool/AUC_functions/auc.m
- __MACOSX/code/ROC_analyses/Complete_PD_pool/AUC_functions/._auc.m
- code/ROC_analyses/Complete_PD_pool/AUC_functions/format_by_class.m
- __MACOSX/code/ROC_analyses/Complete_PD_pool/AUC_functions/._format_by_class.m
- code/ROC_analyses/Complete_PD_pool/AUC_functions/README.md
- __MACOSX/code/ROC_analyses/Complete_PD_pool/AUC_functions/._README.md
- code/ROC_analyses/Complete_PD_pool/AUC_functions/Testing/
- __MACOSX/code/ROC_analyses/Complete_PD_pool/AUC_functions/._Testing
- code/ROC_analyses/Complete_PD_pool/AUC_functions/auc_bootstrap.m
- __MACOSX/code/ROC_analyses/Complete_PD_pool/AUC_functions/._auc_bootstrap.m
- code/ROC_analyses/Complete_PD_pool/AUC_functions/roc.m
- __MACOSX/code/ROC_analyses/Complete_PD_pool/AUC_functions/._roc.m
- code/ROC_analyses/Early_stage_PD/AUC_functions/Testing/demo.m
- __MACOSX/code/ROC_analyses/Early_stage_PD/AUC_functions/Testing/._demo.m
- code/ROC_analyses/Complete_PD_pool/AUC_functions/Testing/demo.m
- __MACOSX/code/ROC_analyses/Complete_PD_pool/AUC_functions/Testing/._demo.m
