# Supplementary material for: Brainstem neuromelanin and iron MRI reveals a precise signature for idiopathic and LRRK2 Parkinson’s disease
Source: NPJ Parkinsons Dis. 2023 Apr 15;9:62. doi: 10.1038/s41531-023-00503-2 (PMC10105708; doi:10.1038/s41531-023-00503-2)
Supplement: Supplementary file 4 — Code compressed file [file 41531_2023_503_MOESM4_ESM.zip › code/early_stage_plots/mwwtest.m]

function STATS=mwwtest(x1,x2)
% Mann-Whitney-Wilcoxon non parametric test for two unpaired groups.
% This file execute the non parametric Mann-Whitney-Wilcoxon test to evaluate the
% difference between unpaired samples. If the number of combinations is less than
% 20000, the algorithm calculates the exact ranks distribution; else it 
% uses a normal distribution approximation. The result is not different from
% RANKSUM MatLab function, but there are more output informations.
% There is an alternative formulation of this test that yields a statistic
% commonly denoted by U. Also the U statistic is computed.
% 
% Syntax: 	STATS=MWWTEST(X1,X2)
%      
%     Inputs:
%           X1 and X2 - data vectors. 
%     Outputs:
%           - T and U values and p-value when exact ranks distribution is used.
%           - T and U values, mean, standard deviation, Z value, and p-value when
%           normal distribution is used.
%        If STATS nargout was specified the results will be stored in the STATS
%        struct.
% 
%      Example: 
% 
%         X1=[181 183 170 173 174 179 172 175 178 176 158 179 180 172 177];
% 
%         X2=[168 165 163 175 176 166 163 174 175 173 179 180 176 167 176];
% 
%           Calling on Matlab the function: mwwtest(X1,X2)
% 
%           Answer is:
% 
% MANN-WHITNEY-WILCOXON TEST
%  
%                        Group_1    Group_2
%                        _______    _______
% 
%     Numerosity          15         15    
%     Sum_of_Rank_W      270        195    
%     Mean_Rank           18         13    
%     Test_variable_U     75        150    
% 
% Sample size is large enough to use the normal distribution approximation
%  
%     Mean       SD        Z       p_value_one_tail    p_value_two_tails
%     _____    ______    ______    ________________    _________________
% 
%     112.5    24.047    1.5386    0.061947            0.12389      
% 
%           Created by Giuseppe Cardillo
%           giuseppe.cardillo-edta@poste.it
% 
% To cite this file, this would be an appropriate format:
% Cardillo G. (2009). MWWTEST: Mann-Whitney-Wilcoxon non parametric test for two unpaired samples.
% http://www.mathworks.com/matlabcentral/fileexchange/25830

%Input Error handling
p = inputParser;
addRequired(p,'x1',@(x) validateattributes(x,{'numeric'},{'row','real','finite','nonnan','nonempty'}));
addRequired(p,'x2',@(x) validateattributes(x,{'numeric'},{'row','real','finite','nonnan','nonempty'}));
parse(p,x1,x2);

%set the basic parameter
n1=length(x1); n2=length(x2); NP=n1*n2; N=n1+n2; N1=N+1; k=min([n1 n2]);

[A,B]=tiedrank([x1(:); x2(:)]); %compute the ranks and the ties
R1=A(1:n1); R2=A(n1+1:end); 
T1=sum(R1); T2=sum(R2);
U1=NP+(n1*(n1+1))/2-T1; U2=NP-U1;
disp('MANN-WHITNEY-WILCOXON TEST')
disp(' ')
disp(table([n1;T1;T1/n1;U1],[n2;T2;T2/n2;U2],...
    'VariableNames',{'Group_1' 'Group_2'},...
    'RowNames',{'Numerosity' 'Sum_of_Rank_W' 'Mean_Rank' 'Test_variable_U'}))
if nargout
    STATS.n=[n1 n2];
    STATS.W=[T1 T2];
    STATS.mr=[T1/n1 T2/n2];
    STATS.U=[U1 U2];
end    
if round(exp(gammaln(N1)-gammaln(k+1)-gammaln(N1-k))) > 20000
    mU=NP/2;
    if B==0
        sU=realsqrt(NP*N1/12);
    else
        sU=realsqrt((NP/(N^2-N))*((N^3-N-2*B)/12));
    end
    Z1=(abs(U1-mU)-0.5)/sU;
    p=1-normcdf(Z1); %p-value
    disp('Sample size is large enough to use the normal distribution approximation')
    disp(' ')
    disp(table(mU,sU,Z1,p,2*p,'VariableNames',{'Mean' 'SD' 'Z' 'p_value_one_tail' 'p_value_two_tails'}))
    if nargout
        STATS.method='Normal approximation';
        STATS.mU=mU;
        STATS.sU=sU;
        STATS.Z=Z1;
        STATS.p=[p 2*p];
    end
else
    disp('Sample size is small enough to use the exact Mann-Whitney-Wilcoxon distribution')
    disp(' ')
    if n1<=n2
        w=T1;
    else
        w=T2;
    end
    pdf=sum(nchoosek(A,k),2);
    P = [sum(pdf<=w) sum(pdf>=w)]./length(pdf);
    p = min(P);
    disp(table(w,p,2*p,'VariableNames',{'W' 'p_value_one_tail' 'p_value_two_tails'}))
    if nargout
        STATS.method='Exact distribution';
        STATS.T=w;
        STATS.p=[p 2*p];
    end
end
disp(' ')
