# Supplementary material for: Brainstem neuromelanin and iron MRI reveals a precise signature for idiopathic and LRRK2 Parkinson’s disease
Source: NPJ Parkinsons Dis. 2023 Apr 15;9:62. doi: 10.1038/s41531-023-00503-2 (PMC10105708; doi:10.1038/s41531-023-00503-2)
Supplement: Supplementary file 4 — Code compressed file [file 41531_2023_503_MOESM4_ESM.zip › code/early_stage_plots/plots_early_2groups.m]

% plots_early_2groups: this script depicts the violin plots of each
% MRI parameter and group in early stage PD (that is, less than 5 years
% of diagnosis)
clear; close all;
load finaldata;

hc = finaldata.CR_SN_NM(finaldata.grp==1,:);
pd_1 = finaldata.CR_SN_NM(finaldata.grp==2 & finaldata.disease_duration<5 | finaldata.grp==3 & finaldata.disease_duration<5,:);

grpp = [1*ones(1,length(hc)) 2*ones(1,length(pd_1))];

clear Y
Y{:,1} = hc; Y{:,2} = pd_1; 
Y2 = [hc' pd_1'];

[p,h,stats] = ranksum(hc,pd_1)
STATS=mwwtest(hc',pd_1')
[median(hc) median(pd_1)]

clear hc pd_1

figure(1);
s=swarmchart(grpp,Y2,'ko'); hold on;
s.XJitter = 'density'; s.XJitterWidth = 0.5;
violin(Y,'facecolor',[0.6 0.6 0.6],'edgecolor','k');
xticks([1 2])
xticklabels({'HC','PD_{early}'})
a = get(gca,'XTickLabel'); set(gca,'XTickLabel',a,'fontsize',14,'FontWeight','bold');
ylabel('SNc NM CR','fontweight','bold','fontsize',16);
axis([0.5 2.5 10 30]); set(gcf,'color','white'); ax = gca;
exportgraphics(ax,'01_SNc_NM_CR_early_l5_2groups.tif','Resolution',300); 
clear a grpp s Y Y2 ans ax h p stats STATS
% %

hc = finaldata.nVol_SN_NM(finaldata.grp==1,:);
pd_1 = finaldata.nVol_SN_NM(finaldata.grp==2 & finaldata.disease_duration<5 | finaldata.grp==3 & finaldata.disease_duration<5 ,:);

grpp = [1*ones(1,length(hc)) 2*ones(1,length(pd_1))];

clear Y
Y{:,1} = hc; Y{:,2} = pd_1; 
Y2 = [hc' pd_1'];

[p,h,stats] = ranksum(hc,pd_1)
STATS=mwwtest(hc',pd_1')
[median(hc) median(pd_1)]

clear hc pd_1 

figure(2);
s=swarmchart(grpp,Y2,'ko'); hold on;
s.XJitter = 'density'; s.XJitterWidth = 0.5;
violin(Y,'facecolor',[0.6 0.6 0.6],'edgecolor','k');
xticks([1 2])
xticklabels({'HC','PD_{early}'})
a = get(gca,'XTickLabel'); set(gca,'XTickLabel',a,'fontsize',14,'FontWeight','bold');
ylabel('SNc NM nVol','fontweight','bold','fontsize',16);
axis([0.5 2.5 -0.00005 0.0007]); set(gcf,'color','white'); ax = gca;
exportgraphics(ax,'02_SNc_NM_nVol_early_l5_2groups.tif','Resolution',300); 
clear a grpp s Y Y2 ans ax h p stats STATS
% %

hc = finaldata.CR_SN_iron(finaldata.grp==1,:);
pd_1 = finaldata.CR_SN_iron(finaldata.grp==2 & finaldata.disease_duration<5 | finaldata.grp==3 & finaldata.disease_duration<5 ,:);

grpp = [1*ones(1,length(hc)) 2*ones(1,length(pd_1))];

clear Y
Y{:,1} = hc; Y{:,2} = pd_1; 
Y2 = [hc' pd_1'];

[p,h,stats] = ranksum(hc,pd_1)
STATS=mwwtest(hc',pd_1')
[median(hc) median(pd_1)]

clear hc pd_1

figure(3);
s=swarmchart(grpp,Y2,'ko'); hold on;
s.XJitter = 'density'; s.XJitterWidth = 0.5;
violin(Y,'facecolor',[0.6 0.6 0.6],'edgecolor','k');
xticks([1 2])
xticklabels({'HC','PD_{early}','PD_{late}'})
a = get(gca,'XTickLabel'); set(gca,'XTickLabel',a,'fontsize',14,'FontWeight','bold');
ylabel('SNc iron CR','fontweight','bold','fontsize',16);
axis([0.5 2.5 10 45]); set(gcf,'color','white'); ax = gca;
exportgraphics(ax,'03_SNc_iron_CR_early_l5_2groups.tif','Resolution',300); 
clear a grpp s Y Y2 ans ax h p stats STATS
% %

hc = finaldata.nVol_SN_iron(finaldata.grp==1,:);
pd_1 = finaldata.nVol_SN_iron(finaldata.grp==2 & finaldata.disease_duration<5 | finaldata.grp==3 & finaldata.disease_duration<5 ,:);

grpp = [1*ones(1,length(hc)) 2*ones(1,length(pd_1))];

clear Y
Y{:,1} = hc; Y{:,2} = pd_1;
Y2 = [hc' pd_1'];

[p,h,stats] = ranksum(hc,pd_1)
STATS=mwwtest(hc',pd_1')
[median(hc) median(pd_1)]

clear hc pd_1

figure(4);
s=swarmchart(grpp,Y2,'ko'); hold on;
s.XJitter = 'density'; s.XJitterWidth = 0.5;
violin(Y,'facecolor',[0.6 0.6 0.6],'edgecolor','k');
xticks([1 2])
xticklabels({'HC','PD_{early}','PD_{late}'})
a = get(gca,'XTickLabel'); set(gca,'XTickLabel',a,'fontsize',14,'FontWeight','bold');
ylabel('SNc iron nVol','fontweight','bold','fontsize',16);
axis([0.5 2.5 -0.0002 0.001]); set(gcf,'color','white'); ax = gca;
exportgraphics(ax,'04_SNc_iron_nVol_early_l5_2groups.tif','Resolution',300);
clear a grpp s Y Y2 ans ax h p stats STATS
% %

hc = finaldata.CR_LC(finaldata.grp==1,:);
pd_1 = finaldata.CR_LC(finaldata.grp==2 & finaldata.disease_duration<5 | finaldata.grp==3 & finaldata.disease_duration<5 ,:);

grpp = [1*ones(1,length(hc)) 2*ones(1,length(pd_1))];

clear Y
Y{:,1} = hc; Y{:,2} = pd_1;
Y2 = [hc' pd_1'];

[p,h,stats] = ranksum(hc,pd_1)
STATS=mwwtest(hc',pd_1')
[median(hc) median(pd_1)]

clear hc pd_1 

figure(5);
s=swarmchart(grpp,Y2,'ko'); hold on;
s.XJitter = 'density'; s.XJitterWidth = 0.5;
violin(Y,'facecolor',[0.6 0.6 0.6],'edgecolor','k');
xticks([1 2])
xticklabels({'HC','PD_{early}','PD_{late}'})
a = get(gca,'XTickLabel'); set(gca,'XTickLabel',a,'fontsize',14,'FontWeight','bold')
ylabel('LC NM CR','fontweight','bold','fontsize',16);
axis([0.5 2.5 10 30]); set(gcf,'color','white'); ax = gca;
exportgraphics(ax,'05_LC_NM_CR_early_l5_2groups.tif','Resolution',300); cd ..
clear a grpp s Y Y2 ans ax h p stats STATS
% %

hc = finaldata.nVol_LC(finaldata.grp==1,:);
pd_1 = finaldata.nVol_LC(finaldata.grp==2 & finaldata.disease_duration<5 | finaldata.grp==3 & finaldata.disease_duration<5 ,:);

grpp = [1*ones(1,length(hc)) 2*ones(1,length(pd_1))];

clear Y
Y{:,1} = hc; Y{:,2} = pd_1;
Y2 = [hc' pd_1'];

[p,h,stats] = ranksum(hc,pd_1)
STATS=mwwtest(hc',pd_1')
[median(hc) median(pd_1)]

clear hc pd_1

figure(6);
s=swarmchart(grpp,Y2,'ko'); hold on;
s.XJitter = 'density'; s.XJitterWidth = 0.5;
violin(Y,'facecolor',[0.6 0.6 0.6],'edgecolor','k');
xticks([1 2])
xticklabels({'HC','PD_{early}','PD_{late}'})
a = get(gca,'XTickLabel'); set(gca,'XTickLabel',a,'fontsize',14,'FontWeight','bold');
ylabel('LC NM nVol','fontweight','bold','fontsize',16);
axis([0.5 2.5 -0.00001 0.00004]); set(gcf,'color','white'); ax = gca;
exportgraphics(ax,'06_LC_NM_nVol_early_l5_2groups.tif','Resolution',300); 
clear a grpp s Y Y2 ans ax h p stats STATS
% %

hc = finaldata.CR_RN(finaldata.grp==1,:);
pd_1 = finaldata.CR_RN(finaldata.grp==2 & finaldata.disease_duration<5 | finaldata.grp==3 & finaldata.disease_duration<5 ,:);

grpp = [1*ones(1,length(hc)) 2*ones(1,length(pd_1))];

clear Y
Y{:,1} = hc; Y{:,2} = pd_1;
Y2 = [hc' pd_1'];

[p,h,stats] = ranksum(hc,pd_1)
STATS=mwwtest(hc',pd_1')
[median(hc) median(pd_1)]

clear hc pd_1

figure(7);
s=swarmchart(grpp,Y2,'ko'); hold on;
s.XJitter = 'density'; s.XJitterWidth = 0.5;
violin(Y,'facecolor',[0.6 0.6 0.6],'edgecolor','k');
xticks([1 2])
xticklabels({'HC','PD_{early}','PD_{late}'})
a = get(gca,'XTickLabel'); set(gca,'XTickLabel',a,'fontsize',14,'FontWeight','bold')
ylabel('RN iron CR','fontweight','bold','fontsize',16);
axis([0.5 2.5 10 35]); set(gcf,'color','white'); ax = gca;
exportgraphics(ax,'07_CR_RN_iron_early_l5_2groups.tif','Resolution',300);
clear a grpp s Y Y2 ans ax h p stats STATS
% %

hc = finaldata.nVol_RN(finaldata.grp==1,:);
pd_1 = finaldata.nVol_RN(finaldata.grp==2 & finaldata.disease_duration<5 | finaldata.grp==3 & finaldata.disease_duration<5 ,:);

grpp = [1*ones(1,length(hc)) 2*ones(1,length(pd_1))];

clear Y
Y{:,1} = hc; Y{:,2} = pd_1; 
Y2 = [hc' pd_1'];

[p,h,stats] = ranksum(hc,pd_1)
STATS=mwwtest(hc',pd_1')
[median(hc) median(pd_1)]

clear hc pd_1

figure(8);
s=swarmchart(grpp,Y2,'ko'); hold on;
s.XJitter = 'density'; s.XJitterWidth = 0.5;
violin(Y,'facecolor',[0.6 0.6 0.6],'edgecolor','k');
xticks([1 2])
xticklabels({'HC','PD_{early}','PD_{late}'})
a = get(gca,'XTickLabel'); set(gca,'XTickLabel',a,'fontsize',14,'FontWeight','bold')
ylabel('RN iron nVol','fontweight','bold','fontsize',16);
axis([0.5 2.5 -0.0001 0.0008]); set(gcf,'color','white'); ax = gca;
exportgraphics(ax,'08_nVol_RN_iron_early_l5_2groups.tif','Resolution',300);
clear a grpp s Y Y2 ans ax finaldata h p stats STATS
