# Supplementary material for: Brainstem neuromelanin and iron MRI reveals a precise signature for idiopathic and LRRK2 Parkinson’s disease
Source: NPJ Parkinsons Dis. 2023 Apr 15;9:62. doi: 10.1038/s41531-023-00503-2 (PMC10105708; doi:10.1038/s41531-023-00503-2)
Supplement: Supplementary file 4 — Code compressed file [file 41531_2023_503_MOESM4_ESM.zip › code/distribution_plots/CR_distribution_plots_byside.m]

% CR distribution plots by side (Supplementary Figure 4): this script 
% depicts the distribution plots of CR for each quadrant in the SNc by side
% (Left or Right) and group
clear; close all;
load CR_Results_byside

% % SNc NM CR @ Q1
AA1 = table2array(ResultsNMLQ1(:,5:47));
AA2 = table2array(ResultsNMRQ1(:,5:47));

for i = 1 : size(AA1,2)
    AA1(:,i) = AA1(:,i);
end

for i = 1 : size(AA2,2)
    AA2(:,i) = AA2(:,i);
end

data1_all = AA1(:,:);
data2_all = AA2(:,:);

res_HCL = data1_all(ResultsNMLQ1.grp==1,:);
res_HCR = data2_all(ResultsNMRQ1.grp==1,:);
res_PD_L = data1_all(ResultsNMLQ1.grp==2,:);
res_PD_R = data2_all(ResultsNMRQ1.grp==2,:);
res_GS_L = data1_all(ResultsNMLQ1.grp==3,:);
res_GS_R = data2_all(ResultsNMLQ1.grp==3,:);

clc; figure(1); set(gca,'FontSize',14)
for slide = 1 : 43
    X = res_HCL(:,slide);
    Y = res_PD_L(:,slide);
    W = res_GS_L(:,slide);

    data_mean1_1=mean(X);    data_mean2_1=mean(Y);    data_mean3_1=mean(W);

    data_SEM1_1 = std(X,[],1)/sqrt(nnz(X));
    data_SEM2_1 = std(Y,[],1)/sqrt(nnz(Y));
    data_SEM3_1 = std(W,[],1)/sqrt(nnz(W));

    figure(1);
    hold on;
    subplot(131); set(gca,'FontSize',14); e1=errorbar(slide, data_mean1_1, data_SEM1_1); e1.Color = [1 0 0];axis([25.5 40.5 -10 40]); hold on;
    subplot(132); set(gca,'FontSize',14); e2=errorbar(slide, data_mean2_1, data_SEM2_1); e2.Color = [1 0 0];axis([25.5 40.5 -10 40]);  hold on;
    subplot(133); set(gca,'FontSize',14); e3=errorbar(slide, data_mean3_1, data_SEM3_1); e3.Color = [1 0 0];axis([25.5 40.5 -10 40]);  hold on;
end
hold on;
figure(1);
subplot(131); box on; set(gca,'FontSize',14); plot(1:43,mean(res_HCL),'-r', 'LineWidth',2); hold on; set(gcf,'color','white');
subplot(132); box on; set(gca,'FontSize',14); plot(1:43,mean(res_PD_L),'-r', 'LineWidth',2); hold on; set(gcf,'color','white');
subplot(133); box on; set(gca,'FontSize',14); plot(1:43,mean(res_GS_L),'-r', 'LineWidth',2); hold on; set(gcf,'color','white');
set(gcf,'color','white');

for slide = 1 : 43
    X = res_HCR(:,slide);
    Y = res_PD_R(:,slide);
    W = res_GS_R(:,slide);

    data_mean1_1=mean(X);    data_mean2_1=mean(Y);    data_mean3_1=mean(W);

    data_SEM1_1 = std(X,[],1)/sqrt(nnz(X));
    data_SEM2_1 = std(Y,[],1)/sqrt(nnz(Y));
    data_SEM3_1 = std(W,[],1)/sqrt(nnz(W));

    figure(1);
    hold on;
    subplot(131); set(gca,'FontSize',14); e1=errorbar(slide, data_mean1_1, data_SEM1_1); e1.Color = [0 0 1];axis([25.5 40.5 -10 40]); hold on;
    subplot(132); set(gca,'FontSize',14); e2=errorbar(slide, data_mean2_1, data_SEM2_1); e2.Color = [0 0 1];axis([25.5 40.5 -10 40]);  hold on;
    subplot(133); set(gca,'FontSize',14); e3=errorbar(slide, data_mean3_1, data_SEM3_1); e3.Color = [0 0 1];axis([25.5 40.5 -10 40]);  hold on;
end
hold on;
subplot(131); box on; set(gca,'FontSize',14); plot(1:43,mean(res_HCR),'-b', 'LineWidth',2); hold on; set(gcf,'color','white');
subplot(132); box on; set(gca,'FontSize',14); plot(1:43,mean(res_PD_R),'-b', 'LineWidth',2); hold on; set(gcf,'color','white');
subplot(133); box on; set(gca,'FontSize',14); plot(1:43,mean(res_GS_R),'-b', 'LineWidth',2); hold on; set(gcf,'color','white');
axis([25.5 40.5 -10 40]); box on;
set(gcf,'color','white');
x0=10; y0=10; width=900; height=200;
set(gcf,'position',[x0,y0,width,height])
% title('SNc_{Q1} NM CR ')
f = gcf; exportgraphics(f,'Supplementary_Fig4_NM_CR_Q1.png','Resolution',300);

% % SNc NM CR @ Q2
AA1 = table2array(ResultsNMLQ2(:,5:47));
AA2 = table2array(ResultsNMRQ2(:,5:47));

for i = 1 : size(AA1,2)
    AA1(:,i) = AA1(:,i);
end

for i = 1 : size(AA2,2)
    AA2(:,i) = AA2(:,i);
end

data1_all = AA1(:,:);
data2_all = AA2(:,:);

res_HCL = data1_all(ResultsNMLQ1.grp==1,:);
res_HCR = data2_all(ResultsNMRQ1.grp==1,:);
res_PD_L = data1_all(ResultsNMLQ1.grp==2,:);
res_PD_R = data2_all(ResultsNMRQ1.grp==2,:);
res_GS_L = data1_all(ResultsNMLQ1.grp==3,:);
res_GS_R = data2_all(ResultsNMLQ1.grp==3,:);

clc; figure(2)
for slide = 1 : 43
    X = res_HCL(:,slide);     
    Y = res_PD_L(:,slide);   
    W = res_GS_L(:,slide);   

    data_mean1_1=mean(X);    data_mean2_1=mean(Y);    data_mean3_1=mean(W);    

    data_SEM1_1 = std(X,[],1)/sqrt(nnz(X)); 
    data_SEM2_1 = std(Y,[],1)/sqrt(nnz(Y)); 
    data_SEM3_1 = std(W,[],1)/sqrt(nnz(W));   

    figure(2);
    hold on;
    subplot(131);e1=errorbar(slide, data_mean1_1, data_SEM1_1); e1.Color = [1 0 0];axis([25.5 40.5 -10 40]); hold on; 
    subplot(132);e2=errorbar(slide, data_mean2_1, data_SEM2_1); e2.Color = [1 0 0];axis([25.5 40.5 -10 40]);  hold on; 
    subplot(133);e3=errorbar(slide, data_mean3_1, data_SEM3_1); e3.Color = [1 0 0];axis([25.5 40.5 -10 40]);  hold on; 

end
hold on;
subplot(131); box on; set(gca,'FontSize',14); plot(1:43,mean(res_HCL),'-r', 'LineWidth',2); hold on; set(gcf,'color','white');  
subplot(132); box on; set(gca,'FontSize',14); plot(1:43,mean(res_PD_L),'-r', 'LineWidth',2); hold on; set(gcf,'color','white');  
subplot(133); box on; set(gca,'FontSize',14); plot(1:43,mean(res_GS_L),'-r', 'LineWidth',2); hold on; set(gcf,'color','white'); 
 
axis([25.5 40.5 0 40]); box on;
set(gcf,'color','white');

for slide = 1 : 43
    X = res_HCR(:,slide);     
    Y = res_PD_R(:,slide);   
    W = res_GS_R(:,slide);   

    data_mean1_1=mean(X);    data_mean2_1=mean(Y);    data_mean3_1=mean(W);   

    data_SEM1_1 = std(X,[],1)/sqrt(nnz(X)); 
    data_SEM2_1 = std(Y,[],1)/sqrt(nnz(Y)); 
    data_SEM3_1 = std(W,[],1)/sqrt(nnz(W));     

    figure(2);
    hold on;
    subplot(131); set(gca,'FontSize',14); e1=errorbar(slide, data_mean1_1, data_SEM1_1); e1.Color = [0 0 1];axis([25.5 40.5 -10 40]); hold on; 
    subplot(132); set(gca,'FontSize',14); e2=errorbar(slide, data_mean2_1, data_SEM2_1); e2.Color = [0 0 1];axis([25.5 40.5 -10 40]);  hold on; 
    subplot(133); set(gca,'FontSize',14); e3=errorbar(slide, data_mean3_1, data_SEM3_1); e3.Color = [0 0 1];axis([25.5 40.5 -10 40]);  hold on; 
    
end
hold on;

subplot(131); box on; set(gca,'FontSize',14); plot(1:43,mean(res_HCR),'-b', 'LineWidth',2); hold on; set(gcf,'color','white');  
subplot(132); box on; set(gca,'FontSize',14); plot(1:43,mean(res_PD_R),'-b', 'LineWidth',2); hold on; set(gcf,'color','white');  
subplot(133); box on; set(gca,'FontSize',14); plot(1:43,mean(res_GS_R),'-b', 'LineWidth',2); hold on; set(gcf,'color','white');  

axis([25.5 40.5 -10 40]); box on;
set(gcf,'color','white');
x0=10; y0=10; width=900; height=200;
set(gcf,'position',[x0,y0,width,height])
% title('SNc_{Q2} NM CR ')
f = gcf; exportgraphics(f,'Supplementary_Fig4_NM_CR_Q2.png','Resolution',300);

% % SNc NM CR @ Q3
AA1 = table2array(ResultsNMLQ3(:,5:47));
AA2 = table2array(ResultsNMRQ3(:,5:47));

for i = 1 : size(AA1,2)
    AA1(:,i) = AA1(:,i);
end

for i = 1 : size(AA2,2)
    AA2(:,i) = AA2(:,i);
end

data1_all = AA1(:,:);
data2_all = AA2(:,:);

res_HCL = data1_all(ResultsNMLQ1.grp==1,:);
res_HCR = data2_all(ResultsNMRQ1.grp==1,:);
res_PD_L = data1_all(ResultsNMLQ1.grp==2,:);
res_PD_R = data2_all(ResultsNMRQ1.grp==2,:);
res_GS_L = data1_all(ResultsNMLQ1.grp==3,:);
res_GS_R = data2_all(ResultsNMLQ1.grp==3,:);

clc; figure(3)
for slide = 1 : 43
    X = res_HCL(:,slide);     
    Y = res_PD_L(:,slide);   
    W = res_GS_L(:,slide);   

    data_mean1_1=mean(X);    data_mean2_1=mean(Y);    data_mean3_1=mean(W);   

    data_SEM1_1 = std(X,[],1)/sqrt(nnz(X)); 
    data_SEM2_1 = std(Y,[],1)/sqrt(nnz(Y)); 
    data_SEM3_1 = std(W,[],1)/sqrt(nnz(W));   

    figure(3);
    hold on;
    subplot(131);e1=errorbar(slide, data_mean1_1, data_SEM1_1); e1.Color = [1 0 0];axis([25.5 40.5 -10 40]); hold on; 
    subplot(132);e2=errorbar(slide, data_mean2_1, data_SEM2_1); e2.Color = [1 0 0];axis([25.5 40.5 -10 40]);  hold on; 
    subplot(133);e3=errorbar(slide, data_mean3_1, data_SEM3_1); e3.Color = [1 0 0];axis([25.5 40.5 -10 40]);  hold on; 
   
end
hold on;
subplot(131); box on; set(gca,'FontSize',14); plot(1:43,mean(res_HCL),'-r', 'LineWidth',2); hold on; set(gcf,'color','white');  
subplot(132); box on; set(gca,'FontSize',14); plot(1:43,mean(res_PD_L),'-r', 'LineWidth',2); hold on; set(gcf,'color','white');  
subplot(133); box on; set(gca,'FontSize',14); plot(1:43,mean(res_GS_L),'-r', 'LineWidth',2); hold on; set(gcf,'color','white'); 

axis([25.5 40.5 0 40]); box on;
set(gcf,'color','white');

for slide = 1 : 43
    X = res_HCR(:,slide);     
    Y = res_PD_R(:,slide);   
    W = res_GS_R(:,slide);   


    data_mean1_1=mean(X);    data_mean2_1=mean(Y);    data_mean3_1=mean(W);    

    data_SEM1_1 = std(X,[],1)/sqrt(nnz(X)); 
    data_SEM2_1 = std(Y,[],1)/sqrt(nnz(Y)); 
    data_SEM3_1 = std(W,[],1)/sqrt(nnz(W));     

    figure(3);
    hold on;
    subplot(131);e1=errorbar(slide, data_mean1_1, data_SEM1_1); e1.Color = [0 0 1];axis([25.5 40.5 -10 40]); hold on; 
    subplot(132);e2=errorbar(slide, data_mean2_1, data_SEM2_1); e2.Color = [0 0 1];axis([25.5 40.5 -10 40]);  hold on; 
    subplot(133);e3=errorbar(slide, data_mean3_1, data_SEM3_1); e3.Color = [0 0 1];axis([25.5 40.5 -10 40]);  hold on; 
    
end
hold on;
subplot(131); box on; set(gca,'FontSize',14); plot(1:43,mean(res_HCR),'-b', 'LineWidth',2); hold on; set(gcf,'color','white');  
subplot(132); box on; set(gca,'FontSize',14); plot(1:43,mean(res_PD_R),'-b', 'LineWidth',2); hold on; set(gcf,'color','white');  
subplot(133); box on; set(gca,'FontSize',14); plot(1:43,mean(res_GS_R),'-b', 'LineWidth',2); hold on; set(gcf,'color','white');  

axis([25.5 40.5 -10 40]); box on;
set(gcf,'color','white');
x0=10; y0=10; width=900; height=200;
set(gcf,'position',[x0,y0,width,height])
% title('SNc_{Q3} NM CR ')
f = gcf; exportgraphics(f,'Supplementary_Fig4_NM_CR_Q3.png','Resolution',300);

% % SNc NM CR @ Q4
AA1 = table2array(ResultsNMLQ4(:,5:47));
AA2 = table2array(ResultsNMRQ4(:,5:47));

for i = 1 : size(AA1,2)
    AA1(:,i) = AA1(:,i);
end

for i = 1 : size(AA2,2)
    AA2(:,i) = AA2(:,i);
end

data1_all = AA1(:,:);
data2_all = AA2(:,:);

res_HCL = data1_all(ResultsNMLQ1.grp==1,:);
res_HCR = data2_all(ResultsNMRQ1.grp==1,:);
res_PD_L = data1_all(ResultsNMLQ1.grp==2,:);
res_PD_R = data2_all(ResultsNMRQ1.grp==2,:);
res_GS_L = data1_all(ResultsNMLQ1.grp==3,:);
res_GS_R = data2_all(ResultsNMLQ1.grp==3,:);

clc; figure(4)
for slide = 1 : 43
    X = res_HCL(:,slide);     
    Y = res_PD_L(:,slide);   
    W = res_GS_L(:,slide);   

    data_mean1_1=mean(X);    data_mean2_1=mean(Y);    data_mean3_1=mean(W);

    data_SEM1_1 = std(X,[],1)/sqrt(nnz(X)); 
    data_SEM2_1 = std(Y,[],1)/sqrt(nnz(Y)); 
    data_SEM3_1 = std(W,[],1)/sqrt(nnz(W));   

    figure(4);
    hold on;
    subplot(131);e1=errorbar(slide, data_mean1_1, data_SEM1_1); e1.Color = [1 0 0];axis([25.5 40.5 -10 40]); hold on; 
    subplot(132);e2=errorbar(slide, data_mean2_1, data_SEM2_1); e2.Color = [1 0 0];axis([25.5 40.5 -10 40]);  hold on; 
    subplot(133);e3=errorbar(slide, data_mean3_1, data_SEM3_1); e3.Color = [1 0 0];axis([25.5 40.5 -10 40]);  hold on; 

end
hold on;
subplot(131); box on; set(gca,'FontSize',14); plot(1:43,mean(res_HCL),'-r', 'LineWidth',2); hold on; set(gcf,'color','white');  
subplot(132); box on; set(gca,'FontSize',14); plot(1:43,mean(res_PD_L),'-r', 'LineWidth',2); hold on; set(gcf,'color','white');  
subplot(133); box on; set(gca,'FontSize',14); plot(1:43,mean(res_GS_L),'-r', 'LineWidth',2); hold on; set(gcf,'color','white'); 

axis([25.5 40.5 0 40]); box on;
set(gcf,'color','white');

for slide = 1 : 43
    X = res_HCR(:,slide);     
    Y = res_PD_R(:,slide);   
    W = res_GS_R(:,slide);   

    data_mean1_1=mean(X);    data_mean2_1=mean(Y);    data_mean3_1=mean(W);    

    data_SEM1_1 = std(X,[],1)/sqrt(nnz(X)); 
    data_SEM2_1 = std(Y,[],1)/sqrt(nnz(Y)); 
    data_SEM3_1 = std(W,[],1)/sqrt(nnz(W));   

    figure(4);
    hold on;
    subplot(131);e1=errorbar(slide, data_mean1_1, data_SEM1_1); e1.Color = [0 0 1];axis([25.5 40.5 -10 40]); hold on; 
    subplot(132);e2=errorbar(slide, data_mean2_1, data_SEM2_1); e2.Color = [0 0 1];axis([25.5 40.5 -10 40]);  hold on; 
    subplot(133);e3=errorbar(slide, data_mean3_1, data_SEM3_1); e3.Color = [0 0 1];axis([25.5 40.5 -10 40]);  hold on; 
end
hold on;
subplot(131); box on; set(gca,'FontSize',14); plot(1:43,mean(res_HCR),'-b', 'LineWidth',2); hold on; set(gcf,'color','white');  
subplot(132); box on; set(gca,'FontSize',14); plot(1:43,mean(res_PD_R),'-b', 'LineWidth',2); hold on; set(gcf,'color','white');  
subplot(133); box on; set(gca,'FontSize',14); plot(1:43,mean(res_GS_R),'-b', 'LineWidth',2); hold on; set(gcf,'color','white');  

axis([25.5 40.5 -10 40]); box on;
set(gcf,'color','white');
x0=10; y0=10; width=900; height=200;
set(gcf,'position',[x0,y0,width,height])
% title('SNc_{Q4} NM CR ')
f = gcf; exportgraphics(f,'Supplementary_Fig4_NM_CR_Q4.png','Resolution',300);

clear f AA1 AA2 data1_all data2_all data_mean1_1 data_mean2_1 data_mean3_1 data_mean4_1 data_SEM1_1 data_SEM2_1 data_SEM3_1 data_SEM4_1
clear e1 e2 e3 e4 height i res_HCL res_HCR res_PD_L res_PD_R res_GS_L res_GS_R res_GBA_L res_GBA_R
clear slide W width X x0 Y y0 Z


% % SNc iron CR @ Q1
AA1 = table2array(ResultsSWILQ1(:,5:47));
AA2 = table2array(ResultsSWIRQ1(:,5:47));

for i = 1 : size(AA1,2)
    AA1(:,i) = AA1(:,i);
end

for i = 1 : size(AA2,2)
    AA2(:,i) = AA2(:,i);
end

data1_all = AA1(:,:);
data2_all = AA2(:,:);

res_HCL = data1_all(ResultsSWILQ1.grp==1,:);
res_HCR = data2_all(ResultsSWIRQ1.grp==1,:);
res_PD_L = data1_all(ResultsSWILQ1.grp==2,:);
res_PD_R = data2_all(ResultsSWIRQ1.grp==2,:);
res_GS_L = data1_all(ResultsSWILQ1.grp==3,:);
res_GS_R = data2_all(ResultsSWILQ1.grp==3,:);

clc; figure(5); set(gca,'FontSize',14)
for slide = 1 : 43
    X = res_HCL(:,slide);     
    Y = res_PD_L(:,slide);   
    W = res_GS_L(:,slide);   

    data_mean1_1=mean(X);    data_mean2_1=mean(Y);    data_mean3_1=mean(W);  

    data_SEM1_1 = std(X,[],1)/sqrt(nnz(X)); 
    data_SEM2_1 = std(Y,[],1)/sqrt(nnz(Y)); 
    data_SEM3_1 = std(W,[],1)/sqrt(nnz(W));     

    figure(5);
    hold on;
    subplot(131); set(gca,'FontSize',14); e1=errorbar(slide, data_mean1_1, data_SEM1_1); e1.Color = [1 0 0];axis([25.5 40.5 -10 40]); hold on; 
    subplot(132); set(gca,'FontSize',14); e2=errorbar(slide, data_mean2_1, data_SEM2_1); e2.Color = [1 0 0];axis([25.5 40.5 -10 40]);  hold on; 
    subplot(133); set(gca,'FontSize',14); e3=errorbar(slide, data_mean3_1, data_SEM3_1); e3.Color = [1 0 0];axis([25.5 40.5 -10 40]);  hold on; 

end
hold on;
subplot(131); box on; set(gca,'FontSize',14); plot(1:43,mean(res_HCL),'-r', 'LineWidth',2); hold on; set(gcf,'color','white');  
subplot(132); box on; set(gca,'FontSize',14); plot(1:43,mean(res_PD_L),'-r', 'LineWidth',2); hold on; set(gcf,'color','white');  
subplot(133); box on; set(gca,'FontSize',14); plot(1:43,mean(res_GS_L),'-r', 'LineWidth',2); hold on; set(gcf,'color','white'); 
 
axis([25.5 40.5 0 40]); box on;
set(gcf,'color','white');

for slide = 1 : 43
    X = res_HCR(:,slide);     
    Y = res_PD_R(:,slide);   
    W = res_GS_R(:,slide);   

    data_mean1_1=mean(X);    data_mean2_1=mean(Y);    data_mean3_1=mean(W);   

    data_SEM1_1 = std(X,[],1)/sqrt(nnz(X)); 
    data_SEM2_1 = std(Y,[],1)/sqrt(nnz(Y)); 
    data_SEM3_1 = std(W,[],1)/sqrt(nnz(W));   

    figure(5);
    hold on;
    subplot(131); set(gca,'FontSize',14); e1=errorbar(slide, data_mean1_1, data_SEM1_1); e1.Color = [0 0 1];axis([25.5 40.5 -10 40]); hold on; 
    subplot(132); set(gca,'FontSize',14); e2=errorbar(slide, data_mean2_1, data_SEM2_1); e2.Color = [0 0 1];axis([25.5 40.5 -10 40]);  hold on; 
    subplot(133); set(gca,'FontSize',14); e3=errorbar(slide, data_mean3_1, data_SEM3_1); e3.Color = [0 0 1];axis([25.5 40.5 -10 40]);  hold on; 
end
hold on;

subplot(131); box on; set(gca,'FontSize',14); plot(1:43,mean(res_HCR),'-b', 'LineWidth',2); hold on; set(gcf,'color','white');  
subplot(132); box on; set(gca,'FontSize',14); plot(1:43,mean(res_PD_R),'-b', 'LineWidth',2); hold on; set(gcf,'color','white');  
subplot(133); box on; set(gca,'FontSize',14); plot(1:43,mean(res_GS_R),'-b', 'LineWidth',2); hold on; set(gcf,'color','white');  

axis([25.5 40.5 -10 40]); box on;
set(gcf,'color','white');
x0=10; y0=10; width=900; height=200;
set(gcf,'position',[x0,y0,width,height])
% title('SNc_{Q1} iron CR ')
f = gcf; exportgraphics(f,'Supplementary_Fig4_iron_CR_Q1.png','Resolution',300);

% % SNc iron CR @ Q2
AA1 = table2array(ResultsSWILQ2(:,5:47));
AA2 = table2array(ResultsSWIRQ2(:,5:47));

for i = 1 : size(AA1,2)
    AA1(:,i) = AA1(:,i);
end

for i = 1 : size(AA2,2)
    AA2(:,i) = AA2(:,i);
end

data1_all = AA1(:,:);
data2_all = AA2(:,:);

res_HCL = data1_all(ResultsSWILQ1.grp==1,:);
res_HCR = data2_all(ResultsSWIRQ1.grp==1,:);
res_PD_L = data1_all(ResultsSWILQ1.grp==2,:);
res_PD_R = data2_all(ResultsSWIRQ1.grp==2,:);
res_GS_L = data1_all(ResultsSWILQ1.grp==3,:);
res_GS_R = data2_all(ResultsSWILQ1.grp==3,:);


clc; figure(6)
for slide = 1 : 43
    X = res_HCL(:,slide);     
    Y = res_PD_L(:,slide);   
    W = res_GS_L(:,slide);   

    data_mean1_1=mean(X);    data_mean2_1=mean(Y);    data_mean3_1=mean(W);    

    data_SEM1_1 = std(X,[],1)/sqrt(nnz(X)); 
    data_SEM2_1 = std(Y,[],1)/sqrt(nnz(Y)); 
    data_SEM3_1 = std(W,[],1)/sqrt(nnz(W));   
 

    figure(6);
    hold on;
    subplot(131);e1=errorbar(slide, data_mean1_1, data_SEM1_1); e1.Color = [1 0 0];axis([25.5 40.5 -10 40]); hold on; 
    subplot(132);e2=errorbar(slide, data_mean2_1, data_SEM2_1); e2.Color = [1 0 0];axis([25.5 40.5 -10 40]);  hold on; 
    subplot(133);e3=errorbar(slide, data_mean3_1, data_SEM3_1); e3.Color = [1 0 0];axis([25.5 40.5 -10 40]);  hold on; 
   

end
hold on;
figure(6);
subplot(131); box on; set(gca,'FontSize',14); plot(1:43,mean(res_HCL),'-r', 'LineWidth',2); hold on; set(gcf,'color','white');  
subplot(132); box on; set(gca,'FontSize',14); plot(1:43,mean(res_PD_L),'-r', 'LineWidth',2); hold on; set(gcf,'color','white');  
subplot(133); box on; set(gca,'FontSize',14); plot(1:43,mean(res_GS_L),'-r', 'LineWidth',2); hold on; set(gcf,'color','white'); 

axis([25.5 40.5 0 40]); box on;
set(gcf,'color','white');

for slide = 1 : 43
    X = res_HCR(:,slide);     
    Y = res_PD_R(:,slide);   
    W = res_GS_R(:,slide);   


    data_mean1_1=mean(X);    data_mean2_1=mean(Y);    data_mean3_1=mean(W);  

    data_SEM1_1 = std(X,[],1)/sqrt(nnz(X)); 
    data_SEM2_1 = std(Y,[],1)/sqrt(nnz(Y)); 
    data_SEM3_1 = std(W,[],1)/sqrt(nnz(W));   


    figure(6);
    hold on;
    subplot(131); set(gca,'FontSize',14); e1=errorbar(slide, data_mean1_1, data_SEM1_1); e1.Color = [0 0 1];axis([25.5 40.5 -10 40]); hold on; 
    subplot(132); set(gca,'FontSize',14); e2=errorbar(slide, data_mean2_1, data_SEM2_1); e2.Color = [0 0 1];axis([25.5 40.5 -10 40]);  hold on; 
    subplot(133); set(gca,'FontSize',14); e3=errorbar(slide, data_mean3_1, data_SEM3_1); e3.Color = [0 0 1];axis([25.5 40.5 -10 40]);  hold on; 
   
end
hold on;
subplot(131); box on; set(gca,'FontSize',14); plot(1:43,mean(res_HCR),'-b', 'LineWidth',2); hold on; set(gcf,'color','white');  
subplot(132); box on; set(gca,'FontSize',14); plot(1:43,mean(res_PD_R),'-b', 'LineWidth',2); hold on; set(gcf,'color','white');  
subplot(133); box on; set(gca,'FontSize',14); plot(1:43,mean(res_GS_R),'-b', 'LineWidth',2); hold on; set(gcf,'color','white');  

axis([25.5 40.5 -10 40]); box on;
set(gcf,'color','white');
x0=10; y0=10; width=900; height=200;
set(gcf,'position',[x0,y0,width,height])
% title('SNc_{Q2} iron CR ')
f = gcf; exportgraphics(f,'Supplementary_Fig4_iron_CR_Q2.png','Resolution',300);

% % SNc iron CR @ Q3
AA1 = table2array(ResultsSWILQ3(:,5:47));
AA2 = table2array(ResultsSWIRQ3(:,5:47));

for i = 1 : size(AA1,2)
    AA1(:,i) = AA1(:,i);
end

for i = 1 : size(AA2,2)
    AA2(:,i) = AA2(:,i);
end

data1_all = AA1(:,:);
data2_all = AA2(:,:);

res_HCL = data1_all(ResultsSWILQ1.grp==1,:);
res_HCR = data2_all(ResultsSWIRQ1.grp==1,:);
res_PD_L = data1_all(ResultsSWILQ1.grp==2,:);
res_PD_R = data2_all(ResultsSWIRQ1.grp==2,:);
res_GS_L = data1_all(ResultsSWILQ1.grp==3,:);
res_GS_R = data2_all(ResultsSWILQ1.grp==3,:);

clc; figure(7)
for slide = 1 : 43
    X = res_HCL(:,slide);     
    Y = res_PD_L(:,slide);   
    W = res_GS_L(:,slide);   

    data_mean1_1=mean(X);    data_mean2_1=mean(Y);    data_mean3_1=mean(W); 

    data_SEM1_1 = std(X,[],1)/sqrt(nnz(X)); 
    data_SEM2_1 = std(Y,[],1)/sqrt(nnz(Y)); 
    data_SEM3_1 = std(W,[],1)/sqrt(nnz(W));   


    figure(7);
    hold on;
    subplot(131);e1=errorbar(slide, data_mean1_1, data_SEM1_1); e1.Color = [1 0 0];axis([25.5 40.5 -10 40]); hold on; 
    subplot(132);e2=errorbar(slide, data_mean2_1, data_SEM2_1); e2.Color = [1 0 0];axis([25.5 40.5 -10 40]);  hold on; 
    subplot(133);e3=errorbar(slide, data_mean3_1, data_SEM3_1); e3.Color = [1 0 0];axis([25.5 40.5 -10 40]);  hold on; 
  
end
hold on;

subplot(131); box on; set(gca,'FontSize',14); plot(1:43,mean(res_HCL),'-r', 'LineWidth',2); hold on; set(gcf,'color','white');  
subplot(132); box on; set(gca,'FontSize',14); plot(1:43,mean(res_PD_L),'-r', 'LineWidth',2); hold on; set(gcf,'color','white');  
subplot(133); box on; set(gca,'FontSize',14); plot(1:43,mean(res_GS_L),'-r', 'LineWidth',2); hold on; set(gcf,'color','white'); 

axis([25.5 40.5 0 40]); box on;
set(gcf,'color','white');

for slide = 1 : 43
    X = res_HCR(:,slide);     
    Y = res_PD_R(:,slide);   
    W = res_GS_R(:,slide);   


    data_mean1_1=mean(X);    data_mean2_1=mean(Y);    data_mean3_1=mean(W); 

    data_SEM1_1 = std(X,[],1)/sqrt(nnz(X)); 
    data_SEM2_1 = std(Y,[],1)/sqrt(nnz(Y)); 
    data_SEM3_1 = std(W,[],1)/sqrt(nnz(W));   
    

    figure(7);
    hold on;
    subplot(131);e1=errorbar(slide, data_mean1_1, data_SEM1_1); e1.Color = [0 0 1];axis([25.5 40.5 -10 40]); hold on; 
    subplot(132);e2=errorbar(slide, data_mean2_1, data_SEM2_1); e2.Color = [0 0 1];axis([25.5 40.5 -10 40]);  hold on; 
    subplot(133);e3=errorbar(slide, data_mean3_1, data_SEM3_1); e3.Color = [0 0 1];axis([25.5 40.5 -10 40]);  hold on; 
   
end
hold on;

subplot(131); box on; set(gca,'FontSize',14); plot(1:43,mean(res_HCR),'-b', 'LineWidth',2); hold on; set(gcf,'color','white');  
subplot(132); box on; set(gca,'FontSize',14); plot(1:43,mean(res_PD_R),'-b', 'LineWidth',2); hold on; set(gcf,'color','white');  
subplot(133); box on; set(gca,'FontSize',14); plot(1:43,mean(res_GS_R),'-b', 'LineWidth',2); hold on; set(gcf,'color','white');  
 
axis([25.5 40.5 -10 40]); box on;
set(gcf,'color','white');
x0=10; y0=10; width=900; height=200;
set(gcf,'position',[x0,y0,width,height])
% title('SNc_{Q3} iron CR ')
f = gcf; exportgraphics(f,'Supplementary_Fig4_iron_CR_Q3.png','Resolution',300);

% % SNc iron CR @ Q4
AA1 = table2array(ResultsSWILQ4(:,5:47));
AA2 = table2array(ResultsSWIRQ4(:,5:47));

for i = 1 : size(AA1,2)
    AA1(:,i) = AA1(:,i);
end

for i = 1 : size(AA2,2)
    AA2(:,i) = AA2(:,i);
end

data1_all = AA1(:,:);
data2_all = AA2(:,:);

res_HCL = data1_all(ResultsSWILQ1.grp==1,:);
res_HCR = data2_all(ResultsSWIRQ1.grp==1,:);
res_PD_L = data1_all(ResultsSWILQ1.grp==2,:);
res_PD_R = data2_all(ResultsSWIRQ1.grp==2,:);
res_GS_L = data1_all(ResultsSWILQ1.grp==3,:);
res_GS_R = data2_all(ResultsSWILQ1.grp==3,:);

clc; figure(8)
for slide = 1 : 43
    X = res_HCL(:,slide);     
    Y = res_PD_L(:,slide);   
    W = res_GS_L(:,slide);   

    data_mean1_1=mean(X);    data_mean2_1=mean(Y);    data_mean3_1=mean(W);    

    data_SEM1_1 = std(X,[],1)/sqrt(nnz(X)); 
    data_SEM2_1 = std(Y,[],1)/sqrt(nnz(Y)); 
    data_SEM3_1 = std(W,[],1)/sqrt(nnz(W));   

    figure(8);
    hold on;
    subplot(131);e1=errorbar(slide, data_mean1_1, data_SEM1_1); e1.Color = [1 0 0];axis([25.5 40.5 -10 40]); hold on; 
    subplot(132);e2=errorbar(slide, data_mean2_1, data_SEM2_1); e2.Color = [1 0 0];axis([25.5 40.5 -10 40]);  hold on; 
    subplot(133);e3=errorbar(slide, data_mean3_1, data_SEM3_1); e3.Color = [1 0 0];axis([25.5 40.5 -10 40]);  hold on; 
 
end
hold on;
figure(8);
subplot(131); box on; set(gca,'FontSize',14); plot(1:43,mean(res_HCL),'-r', 'LineWidth',2); hold on; set(gcf,'color','white');  
subplot(132); box on; set(gca,'FontSize',14); plot(1:43,mean(res_PD_L),'-r', 'LineWidth',2); hold on; set(gcf,'color','white');  
subplot(133); box on; set(gca,'FontSize',14); plot(1:43,mean(res_GS_L),'-r', 'LineWidth',2); hold on; set(gcf,'color','white'); 
 
axis([25.5 40.5 0 40]); box on;
set(gcf,'color','white');

for slide = 1 : 43
    X = res_HCR(:,slide);     
    Y = res_PD_R(:,slide);   
    W = res_GS_R(:,slide);   


    data_mean1_1=mean(X);    data_mean2_1=mean(Y);    data_mean3_1=mean(W);    

    data_SEM1_1 = std(X,[],1)/sqrt(nnz(X)); 
    data_SEM2_1 = std(Y,[],1)/sqrt(nnz(Y)); 
    data_SEM3_1 = std(W,[],1)/sqrt(nnz(W));   
  

    figure(8);
    hold on;
    subplot(131);e1=errorbar(slide, data_mean1_1, data_SEM1_1); e1.Color = [0 0 1];axis([25.5 40.5 -10 40]); hold on; 
    subplot(132);e2=errorbar(slide, data_mean2_1, data_SEM2_1); e2.Color = [0 0 1];axis([25.5 40.5 -10 40]);  hold on; 
    subplot(133);e3=errorbar(slide, data_mean3_1, data_SEM3_1); e3.Color = [0 0 1];axis([25.5 40.5 -10 40]);  hold on; 
   
end
hold on;
figure(8);
subplot(131); box on; set(gca,'FontSize',14); plot(1:43,mean(res_HCR),'-b', 'LineWidth',2); hold on; set(gcf,'color','white');  
subplot(132); box on; set(gca,'FontSize',14); plot(1:43,mean(res_PD_R),'-b', 'LineWidth',2); hold on; set(gcf,'color','white');  
subplot(133); box on; set(gca,'FontSize',14); plot(1:43,mean(res_GS_R),'-b', 'LineWidth',2); hold on; set(gcf,'color','white');  

axis([25.5 40.5 -10 40]); box on;
set(gcf,'color','white');
x0=10; y0=10; width=900; height=200;
set(gcf,'position',[x0,y0,width,height])
% title('SNc_{Q4} iron CR ')
f = gcf; exportgraphics(f,'Supplementary_Fig4_iron_CR_Q4.png','Resolution',300);

clear f AA1 AA2 data1_all data2_all data_mean1_1 data_mean2_1 data_mean3_1 data_mean4_1 data_SEM1_1 data_SEM2_1 data_SEM3_1 data_SEM4_1
clear e1 e2 e3 e4 height i res_HCL res_HCR res_PD_L res_PD_R res_GS_L res_GS_R res_GBA_L res_GBA_R
clear ResultsNMLQ1 ResultsNMLQ2 ResultsNMLQ3 ResultsNMLQ4 ResultsNMRQ1 ResultsNMRQ2 ResultsNMRQ3 ResultsNMRQ4
clear ResultsSWILQ1 ResultsSWILQ2 ResultsSWILQ3 ResultsSWILQ4 ResultsSWIRQ1 ResultsSWIRQ2 ResultsSWIRQ3 ResultsSWIRQ4
clear slide W width X x0 Y y0 Z
