# Supplementary material for: Brainstem neuromelanin and iron MRI reveals a precise signature for idiopathic and LRRK2 Parkinson’s disease
Source: NPJ Parkinsons Dis. 2023 Apr 15;9:62. doi: 10.1038/s41531-023-00503-2 (PMC10105708; doi:10.1038/s41531-023-00503-2)
Supplement: Supplementary file 4 — Code compressed file [file 41531_2023_503_MOESM4_ESM.zip › code/distribution_plots/nVol_distribution_plots.m]

% nVol distribution plots (Figure 3): this script depicts the distribution 
% plots of nVol for each quadrant in the SNc and group
clear; close all;
load nVol_Results_altogether

% % SNc NM nVol @ Q1
AA1 = table2array(ResultsNMdistributionVOLbothsnQ1MM(:,5:47));

for i = 1 : size(AA1,2)
    AA1(:,i) = AA1(:,i)./table2array(volbrain(1:95,2));
end

data1_all = AA1(:,:);

res_HC = data1_all(ResultsNMdistributionVOLbothsnQ1MM.grp==1,:);
res_PD = data1_all(ResultsNMdistributionVOLbothsnQ1MM.grp==2,:);
res_GS = data1_all(ResultsNMdistributionVOLbothsnQ1MM.grp==3,:);

clc; figure(1)
for slide = 1 : 43
    X = res_HC(:,slide);
    Y = res_PD(:,slide);
    W = res_GS(:,slide);

    data_mean1_1=mean(X);    data_mean2_1=mean(Y);    data_mean3_1=mean(W);    

    data_SEM1_1 = std(X,[],1)/sqrt(nnz(X)); % k --> HC
    data_SEM2_1 = std(Y,[],1)/sqrt(nnz(Y)); % r --> iPD (Y)
    data_SEM3_1 = std(W,[],1)/sqrt(nnz(W));   % g --> GS (W)

    figure(1);
    hold on;
    e1=errorbar(slide, data_mean1_1, data_SEM1_1); e1.Color = [0 0 0]; axis([25.5 40.5 0 0.00004]); hold on;
    e2=errorbar(slide, data_mean2_1, data_SEM2_1); e2.Color = [1 0 0]; axis([25.5 40.5 0 0.00004]); hold on;
    e3=errorbar(slide, data_mean3_1, data_SEM3_1); e3.Color = [0 1 0]; axis([25.5 40.5 0 0.00004]); hold on;
end
hold on;

box on;plot(1:43,mean(res_HC),'-k','LineWidth',2.5); hold on; set(gcf,'color','white');  axis([25.5 40.5 0 0.00004]); box on;
box on;plot(1:43,mean(res_PD),'-r','LineWidth',2.5); hold on; set(gcf,'color','white');  axis([25.5 40.5 0 0.00004]); box on;
box on;plot(1:43,mean(res_GS),'-g','LineWidth',2.5); hold on; set(gcf,'color','white');  axis([25.5 40.5 0 0.00004]); box on;
set(gcf,'color','white');
set(gca,'FontSize',16)
% title('SNc_{Q1} NM nVol ')
f = gcf; exportgraphics(f,'Fig3_NM_nVol_Q1.png','Resolution',300);

clear f ax AA1 data1_all data_mean1_1 data_mean2_1 data_mean3_1 data_mean4_1 data_SEM1_1 data_SEM2_1 data_SEM3_1 data_SEM4_1 e1 e2 e3 e4 h i p res_GS res_HC res_PD
clear slide W X Y Z ans height width x0 y0

% % SNc NM nVol @ Q2
AA1 = table2array(ResultsNMdistributionVOLbothsnQ2MM(:,5:47));

for i = 1 : size(AA1,2)
    AA1(:,i) = AA1(:,i)./table2array(volbrain(1:95,2));
end

data1_all = AA1(:,:);

res_HC = data1_all(ResultsNMdistributionVOLbothsnQ2MM.grp==1,:);
res_PD = data1_all(ResultsNMdistributionVOLbothsnQ2MM.grp==2,:);
res_GS = data1_all(ResultsNMdistributionVOLbothsnQ2MM.grp==3,:);

clc; figure(2)
for slide = 1 : 43
    X = res_HC(:,slide);
    Y = res_PD(:,slide);
    W = res_GS(:,slide);

    data_mean1_1=mean(X);    data_mean2_1=mean(Y);    data_mean3_1=mean(W);    

    data_SEM1_1 = std(X,[],1)/sqrt(nnz(X)); % k --> HC
    data_SEM2_1 = std(Y,[],1)/sqrt(nnz(Y)); % r --> iPD (Y)
    data_SEM3_1 = std(W,[],1)/sqrt(nnz(W));   % g --> GS (W)

    figure(2);
    hold on;
    e1=errorbar(slide, data_mean1_1, data_SEM1_1); e1.Color = [0 0 0]; axis([25.5 40.5 0 0.00004]); hold on;
    e2=errorbar(slide, data_mean2_1, data_SEM2_1); e2.Color = [1 0 0]; axis([25.5 40.5 0 0.00004]); hold on;
    e3=errorbar(slide, data_mean3_1, data_SEM3_1); e3.Color = [0 1 0]; axis([25.5 40.5 0 0.00004]); hold on;
  
end
hold on;

box on;plot(1:43,mean(res_HC),'-k','LineWidth',2.5); hold on; set(gcf,'color','white');  axis([25.5 40.5 0 0.00004]); box on;
box on;plot(1:43,mean(res_PD),'-r','LineWidth',2.5); hold on; set(gcf,'color','white');  axis([25.5 40.5 0 0.00004]); box on;
box on;plot(1:43,mean(res_GS),'-g','LineWidth',2.5); hold on; set(gcf,'color','white');  axis([25.5 40.5 0 0.00004]); box on;

set(gcf,'color','white');
set(gca,'FontSize',16)
% title('SNc_{Q2} NM nVol ')
f = gcf; exportgraphics(f,'Fig3_NM_nVol_Q2.png','Resolution',300);

clear f ax AA1 data1_all data_mean1_1 data_mean2_1 data_mean3_1 data_mean4_1 data_SEM1_1 data_SEM2_1 data_SEM3_1 data_SEM4_1 e1 e2 e3 e4 h i p res_GS res_HC res_PD
clear slide W X Y Z ans height width x0 y0

% % SNc NM nVol @ Q3
AA1 = table2array(ResultsNMdistributionVOLbothsnQ3MM(:,5:47));

for i = 1 : size(AA1,2)
    AA1(:,i) = AA1(:,i)./table2array(volbrain(1:95,2));
end

data1_all = AA1(:,:);

res_HC = data1_all(ResultsNMdistributionVOLbothsnQ3MM.grp==1,:);
res_PD = data1_all(ResultsNMdistributionVOLbothsnQ3MM.grp==2,:);
res_GS = data1_all(ResultsNMdistributionVOLbothsnQ3MM.grp==3,:);

clc; figure(3)
for slide = 1 : 43
    X = res_HC(:,slide);
    Y = res_PD(:,slide);
    W = res_GS(:,slide);

    data_mean1_1=mean(X);    data_mean2_1=mean(Y);    data_mean3_1=mean(W);     

    data_SEM1_1 = std(X,[],1)/sqrt(nnz(X)); % k --> HC
    data_SEM2_1 = std(Y,[],1)/sqrt(nnz(Y)); % r --> iPD (Y)
    data_SEM3_1 = std(W,[],1)/sqrt(nnz(W));   % g --> GS (W)
   
    figure(3);
    hold on;
    e1=errorbar(slide, data_mean1_1, data_SEM1_1); e1.Color = [0 0 0]; axis([25.5 40.5 0 0.00004]); hold on;
    e2=errorbar(slide, data_mean2_1, data_SEM2_1); e2.Color = [1 0 0]; axis([25.5 40.5 0 0.00004]); hold on;
    e3=errorbar(slide, data_mean3_1, data_SEM3_1); e3.Color = [0 1 0]; axis([25.5 40.5 0 0.00004]); hold on;
   
end
hold on;

box on;plot(1:43,mean(res_HC),'-k','LineWidth',2.5); hold on; set(gcf,'color','white');  axis([25.5 40.5 0 0.00004]); box on;
box on;plot(1:43,mean(res_PD),'-r','LineWidth',2.5); hold on; set(gcf,'color','white');  axis([25.5 40.5 0 0.00004]); box on;
box on;plot(1:43,mean(res_GS),'-g','LineWidth',2.5); hold on; set(gcf,'color','white');  axis([25.5 40.5 0 0.00004]); box on;

set(gcf,'color','white');
set(gca,'FontSize',16)
% title('SNc_{Q3} NM nVol')
f = gcf; exportgraphics(f,'Fig3_NM_nVol_Q3.png','Resolution',300);

clear f ax AA1 data1_all data_mean1_1 data_mean2_1 data_mean3_1 data_mean4_1 data_SEM1_1 data_SEM2_1 data_SEM3_1 data_SEM4_1 e1 e2 e3 e4 h i p res_GS res_HC res_PD
clear slide W X Y Z ans height width x0 y0

% % SNc NM nVol @ Q4
AA1 = table2array(ResultsNMdistributionVOLbothsnQ4MM(:,5:47));

for i = 1 : size(AA1,2)
    AA1(:,i) = AA1(:,i)./table2array(volbrain(1:95,2));
end

data1_all = AA1(:,:);

res_HC = data1_all(ResultsNMdistributionVOLbothsnQ4MM.grp==1,:);
res_PD = data1_all(ResultsNMdistributionVOLbothsnQ4MM.grp==2,:);
res_GS = data1_all(ResultsNMdistributionVOLbothsnQ4MM.grp==3,:);

clc; figure(4)
for slide = 1 : 43
    X = res_HC(:,slide);
    Y = res_PD(:,slide);
    W = res_GS(:,slide);

    data_mean1_1=mean(X);    data_mean2_1=mean(Y);    data_mean3_1=mean(W);    

    data_SEM1_1 = std(X,[],1)/sqrt(nnz(X)); % k --> HC
    data_SEM2_1 = std(Y,[],1)/sqrt(nnz(Y)); % r --> iPD (Y)
    data_SEM3_1 = std(W,[],1)/sqrt(nnz(W));   % g --> GS (W)

    figure(4);
    hold on;
    e1=errorbar(slide, data_mean1_1, data_SEM1_1); e1.Color = [0 0 0]; axis([25.5 40.5 0 0.00004]); hold on;
    e2=errorbar(slide, data_mean2_1, data_SEM2_1); e2.Color = [1 0 0]; axis([25.5 40.5 0 0.00004]); hold on;
    e3=errorbar(slide, data_mean3_1, data_SEM3_1); e3.Color = [0 1 0]; axis([25.5 40.5 0 0.00004]); hold on;
   
end
hold on;

box on;plot(1:43,mean(res_HC),'-k','LineWidth',2.5); hold on; set(gcf,'color','white');  axis([25.5 40.5 0 0.00004]); box on;
box on;plot(1:43,mean(res_PD),'-r','LineWidth',2.5); hold on; set(gcf,'color','white');  axis([25.5 40.5 0 0.00004]); box on;
box on;plot(1:43,mean(res_GS),'-g','LineWidth',2.5); hold on; set(gcf,'color','white');  axis([25.5 40.5 0 0.00004]); box on;

set(gcf,'color','white');
set(gca,'FontSize',16)
% title('SNc_{Q4} NM nVol ')
f = gcf; exportgraphics(f,'Fig3_NM_nVol_Q4.png','Resolution',300);

clear f ax AA1 data1_all data_mean1_1 data_mean2_1 data_mean3_1 data_mean4_1 data_SEM1_1 data_SEM2_1 data_SEM3_1 data_SEM4_1 e1 e2 e3 e4 h i p res_GS res_HC res_PD
clear slide W X Y Z ans height width x0 y0

% % SNc iron nVol
% % SNc iron nVol @ Q1
AA1 = table2array(ResultsSWIdistributionVOLbothsnQ1MM(:,5:47));

for i = 1 : size(AA1,2)
    AA1(:,i) = AA1(:,i)./table2array(volbrain(1:95,2));
end

data1_all = AA1(:,:);

res_HC = data1_all(ResultsSWIdistributionVOLbothsnQ1MM.grp==1,:);
res_PD = data1_all(ResultsSWIdistributionVOLbothsnQ1MM.grp==2,:);
res_GS = data1_all(ResultsSWIdistributionVOLbothsnQ1MM.grp==3,:);

clc; figure(5)
for slide = 1 : 43
    X = res_HC(:,slide);
    Y = res_PD(:,slide);
    W = res_GS(:,slide);

    data_mean1_1=mean(X);    data_mean2_1=mean(Y);    data_mean3_1=mean(W);    

    data_SEM1_1 = std(X,[],1)/sqrt(nnz(X)); % k --> HC
    data_SEM2_1 = std(Y,[],1)/sqrt(nnz(Y)); % r --> iPD (Y)
    data_SEM3_1 = std(W,[],1)/sqrt(nnz(W));   % g --> GS (W)

    figure(5);
    hold on;
    e1=errorbar(slide, data_mean1_1, data_SEM1_1); e1.Color = [0 0 0]; axis([25.5 40.5 0 0.00004]); hold on;
    e2=errorbar(slide, data_mean2_1, data_SEM2_1); e2.Color = [1 0 0]; axis([25.5 40.5 0 0.00004]); hold on;
    e3=errorbar(slide, data_mean3_1, data_SEM3_1); e3.Color = [0 1 0]; axis([25.5 40.5 0 0.00004]); hold on;

end
hold on;

box on;plot(1:43,mean(res_HC),'-k','LineWidth',2.5); hold on; set(gcf,'color','white');  axis([25.5 40.5 0 0.00004]); box on;
box on;plot(1:43,mean(res_PD),'-r','LineWidth',2.5); hold on; set(gcf,'color','white');  axis([25.5 40.5 0 0.00004]); box on;
box on;plot(1:43,mean(res_GS),'-g','LineWidth',2.5); hold on; set(gcf,'color','white');  axis([25.5 40.5 0 0.00004]); box on;

set(gcf,'color','white');
set(gca,'FontSize',16)
% title('SNc_{Q1} iron nVol ')
f = gcf; exportgraphics(f,'Fig3_iron_nVol_Q1.png','Resolution',300);

clear f ax AA1 data1_all data_mean1_1 data_mean2_1 data_mean3_1 data_mean4_1 data_SEM1_1 data_SEM2_1 data_SEM3_1 data_SEM4_1 e1 e2 e3 e4 h i p res_GS res_HC res_PD
clear slide W X Y Z ans height width x0 y0

% % SNc iron nVol @ Q2
AA1 = table2array(ResultsSWIdistributionVOLbothsnQ2MM(:,5:47));

for i = 1 : size(AA1,2)
    AA1(:,i) = AA1(:,i)./table2array(volbrain(1:95,2));
end

data1_all = AA1(:,:);

res_HC = data1_all(ResultsSWIdistributionVOLbothsnQ2MM.grp==1,:);
res_PD = data1_all(ResultsSWIdistributionVOLbothsnQ2MM.grp==2,:);
res_GS = data1_all(ResultsSWIdistributionVOLbothsnQ2MM.grp==3,:);

clc; figure(6)
for slide = 1 : 43
    X = res_HC(:,slide);
    Y = res_PD(:,slide);
    W = res_GS(:,slide);

    data_mean1_1=mean(X);    data_mean2_1=mean(Y);    data_mean3_1=mean(W); 

    data_SEM1_1 = std(X,[],1)/sqrt(nnz(X)); % k --> HC
    data_SEM2_1 = std(Y,[],1)/sqrt(nnz(Y)); % r --> iPD (Y)
    data_SEM3_1 = std(W,[],1)/sqrt(nnz(W));   % g --> GS (W)

    figure(6);
    hold on;
    e1=errorbar(slide, data_mean1_1, data_SEM1_1); e1.Color = [0 0 0]; axis([25.5 40.5 0 0.00004]); hold on;
    e2=errorbar(slide, data_mean2_1, data_SEM2_1); e2.Color = [1 0 0]; axis([25.5 40.5 0 0.00004]); hold on;
    e3=errorbar(slide, data_mean3_1, data_SEM3_1); e3.Color = [0 1 0]; axis([25.5 40.5 0 0.00004]); hold on;

end
hold on;

box on;plot(1:43,mean(res_HC),'-k','LineWidth',2.5); hold on; set(gcf,'color','white');  axis([25.5 40.5 0 0.00004]); box on;
box on;plot(1:43,mean(res_PD),'-r','LineWidth',2.5); hold on; set(gcf,'color','white');  axis([25.5 40.5 0 0.00004]); box on;
box on;plot(1:43,mean(res_GS),'-g','LineWidth',2.5); hold on; set(gcf,'color','white');  axis([25.5 40.5 0 0.00004]); box on;

set(gcf,'color','white');
set(gca,'FontSize',16);
% title('SNc_{Q2} iron nVol ')
f = gcf; exportgraphics(f,'Fig3_iron_nVol_Q2.png','Resolution',300);

clear f ax AA1 data1_all data_mean1_1 data_mean2_1 data_mean3_1 data_mean4_1 data_SEM1_1 data_SEM2_1 data_SEM3_1 data_SEM4_1 e1 e2 e3 e4 h i res_GS res_HC res_PD
clear M slide W X Y Z ans height width x0 y0

% % SNc iron nVol @ Q3
AA1 = table2array(ResultsSWIdistributionVOLbothsnQ3MM(:,5:47));

for i = 1 : size(AA1,2)
    AA1(:,i) = AA1(:,i)./table2array(volbrain(1:95,2));
end

data1_all = AA1(:,:);

res_HC = data1_all(ResultsSWIdistributionVOLbothsnQ3MM.grp==1,:);
res_PD = data1_all(ResultsSWIdistributionVOLbothsnQ3MM.grp==2,:);
res_GS = data1_all(ResultsSWIdistributionVOLbothsnQ3MM.grp==3,:);

clc; figure(7)
for slide = 1 : 43
    X = res_HC(:,slide);
    Y = res_PD(:,slide);
    W = res_GS(:,slide);

    data_mean1_1=mean(X);    data_mean2_1=mean(Y);    data_mean3_1=mean(W); 

    data_SEM1_1 = std(X,[],1)/sqrt(nnz(X)); % k --> HC
    data_SEM2_1 = std(Y,[],1)/sqrt(nnz(Y)); % r --> iPD (Y)
    data_SEM3_1 = std(W,[],1)/sqrt(nnz(W));   % g --> GS (W)
 
    figure(7);
    hold on;
    e1=errorbar(slide, data_mean1_1, data_SEM1_1); e1.Color = [0 0 0]; axis([25.5 40.5 0 0.00004]); hold on;
    e2=errorbar(slide, data_mean2_1, data_SEM2_1); e2.Color = [1 0 0]; axis([25.5 40.5 0 0.00004]); hold on;
    e3=errorbar(slide, data_mean3_1, data_SEM3_1); e3.Color = [0 1 0]; axis([25.5 40.5 0 0.00004]); hold on;

end
hold on;

box on;plot(1:43,mean(res_HC),'-k','LineWidth',2.5); hold on; set(gcf,'color','white');  axis([25.5 40.5 0 0.00004]); box on;
box on;plot(1:43,mean(res_PD),'-r','LineWidth',2.5); hold on; set(gcf,'color','white');  axis([25.5 40.5 0 0.00004]); box on;
box on;plot(1:43,mean(res_GS),'-g','LineWidth',2.5); hold on; set(gcf,'color','white');  axis([25.5 40.5 0 0.00004]); box on;

set(gcf,'color','white');
set(gca,'FontSize',16);
% title('SNc_{Q3} iron nVol ')
f = gcf; exportgraphics(f,'Fig3_iron_nVol_Q3.png','Resolution',300);

clear f ax AA1 data1_all data_mean1_1 data_mean2_1 data_mean3_1 data_mean4_1 data_SEM1_1 data_SEM2_1 data_SEM3_1 data_SEM4_1 e1 e2 e3 e4 h i res_GS res_HC res_PD
clear slide W X Y Z ans height width x0 y0

% % SNc iron nVol @ Q4
AA1 = table2array(ResultsSWIdistributionVOLbothsnQ4MM(:,5:47));

for i = 1 : size(AA1,2)
    AA1(:,i) = AA1(:,i)./table2array(volbrain(1:95,2));
end

data1_all = AA1(:,:);

res_HC = data1_all(ResultsSWIdistributionVOLbothsnQ4MM.grp==1,:);
res_PD = data1_all(ResultsSWIdistributionVOLbothsnQ4MM.grp==2,:);
res_GS = data1_all(ResultsSWIdistributionVOLbothsnQ4MM.grp==3,:);

clc; figure(8)
for slide = 1 : 43
    X = res_HC(:,slide);
    Y = res_PD(:,slide);
    W = res_GS(:,slide);

    data_mean1_1=mean(X);    data_mean2_1=mean(Y);    data_mean3_1=mean(W);  

    data_SEM1_1 = std(X,[],1)/sqrt(nnz(X)); % k --> HC
    data_SEM2_1 = std(Y,[],1)/sqrt(nnz(Y)); % r --> iPD (Y)
    data_SEM3_1 = std(W,[],1)/sqrt(nnz(W));   % g --> GS (W)

    figure(8);
    hold on;
    e1=errorbar(slide, data_mean1_1, data_SEM1_1); e1.Color = [0 0 0]; axis([25.5 40.5 0 0.00004]); hold on;
    e2=errorbar(slide, data_mean2_1, data_SEM2_1); e2.Color = [1 0 0]; axis([25.5 40.5 0 0.00004]); hold on;
    e3=errorbar(slide, data_mean3_1, data_SEM3_1); e3.Color = [0 1 0]; axis([25.5 40.5 0 0.00004]); hold on;

end
hold on;

box on;plot(1:43,mean(res_HC),'-k','LineWidth',2.5); hold on; set(gcf,'color','white');  axis([25.5 40.5 0 0.00004]); box on;
box on;plot(1:43,mean(res_PD),'-r','LineWidth',2.5); hold on; set(gcf,'color','white');  axis([25.5 40.5 0 0.00004]); box on;
box on;plot(1:43,mean(res_GS),'-g','LineWidth',2.5); hold on; set(gcf,'color','white');  axis([25.5 40.5 0 0.00004]); box on;

set(gcf,'color','white');
set(gca,'FontSize',16);
% title('SNc_{Q4} iron nVol ')
f = gcf; exportgraphics(f,'Fig3_iron_nVol_Q4.png','Resolution',300);

clear f ax AA1 data1_all data_mean1_1 data_mean2_1 data_mean3_1 data_mean4_1 data_SEM1_1 data_SEM2_1 data_SEM3_1 data_SEM4_1 e1 e2 e3 e4 h i res_GS res_HC res_PD
clear slide W X Y Z ans height width x0 y0 
% clear ResultsNMdistributionVOLbothsnQ1MM ResultsNMdistributionVOLbothsnQ2MM ResultsNMdistributionVOLbothsnQ3MM ResultsNMdistributionVOLbothsnQ4MM volbrain
% clear ResultsSWIdistributionVOLbothsnQ1MM ResultsSWIdistributionVOLbothsnQ2MM ResultsSWIdistributionVOLbothsnQ3MM ResultsSWIdistributionVOLbothsnQ4MM
