# Supplementary material for: Brainstem neuromelanin and iron MRI reveals a precise signature for idiopathic and LRRK2 Parkinson’s disease
Source: NPJ Parkinsons Dis. 2023 Apr 15;9:62. doi: 10.1038/s41531-023-00503-2 (PMC10105708; doi:10.1038/s41531-023-00503-2)
Supplement: Supplementary file 4 — Code compressed file [file 41531_2023_503_MOESM4_ESM.zip › code/distribution_plots/nVol_distribution_plots_byside.m]

% nVol distribution plots by side (Supplementary Figure 3): this script
% depicts the distribution plots of nVol for each quadrant in the SNc by 
% side (Left or Right) and group
clear; close all;
load nVol_Results_byside.mat

% % SNc NM
% % SNc NM nVol @ Q1
AA1 = table2array(ResultsNMLQ1(:,5:47));
AA2 = table2array(ResultsNMRQ1(:,5:47));

for i = 1 : size(AA1,2)
    AA1(:,i) = AA1(:,i)./table2array(volbrain(1:95,2));
end

for i = 1 : size(AA2,2)
    AA2(:,i) = AA2(:,i)./table2array(volbrain(1:95,2));
end

data1_all = AA1(:,:);
data2_all = AA2(:,:);

res_HCL = data1_all(ResultsNMLQ1.grp==1,:);
res_HCR = data2_all(ResultsNMRQ1.grp==1,:);
res_PD_L = data1_all(ResultsNMLQ1.grp==2,:);
res_PD_R = data2_all(ResultsNMRQ1.grp==2,:);
res_GS_L = data1_all(ResultsNMLQ1.grp==3,:);
res_GS_R = data2_all(ResultsNMLQ1.grp==3,:);

clc; figure(1)

for slide = 1 : 43
    X = res_HCL(:,slide);     
    Y = res_PD_L(:,slide);   
    W = res_GS_L(:,slide);   


    data_mean1_1=mean(X);    data_mean2_1=mean(Y);    data_mean3_1=mean(W);    

    data_SEM1_1 = std(X,[],1)/sqrt(nnz(X)); 
    data_SEM2_1 = std(Y,[],1)/sqrt(nnz(Y)); 
    data_SEM3_1 = std(W,[],1)/sqrt(nnz(W));   

    figure(1);
    hold on;
    subplot(131);e1=errorbar(slide, data_mean1_1, data_SEM1_1); e1.Color = [1 0 0];axis([25.5 40.5 0 0.000025]); hold on; 
    subplot(132);e2=errorbar(slide, data_mean2_1, data_SEM2_1); e2.Color = [1 0 0];axis([25.5 40.5 0 0.000025]);  hold on; 
    subplot(133);e3=errorbar(slide, data_mean3_1, data_SEM3_1); e3.Color = [1 0 0];axis([25.5 40.5 0 0.000025]);  hold on; 
   
end

subplot(131); box on; set(gca,'FontSize',14); plot(1:43,mean(res_HCL),'-r', 'LineWidth', 2); hold on; set(gcf,'color','white');  axis([25.5 40.5 0 0.000025]); box on;
subplot(132); box on; set(gca,'FontSize',14); plot(1:43,mean(res_PD_L),'-r', 'LineWidth', 2); hold on; set(gcf,'color','white');  axis([25.5 40.5 0 0.000025]); box on;
subplot(133); box on; set(gca,'FontSize',14); plot(1:43,mean(res_GS_L),'-r', 'LineWidth', 2); hold on; set(gcf,'color','white');  axis([25.5 40.5 0 0.000025]); box on;
axis([25.5 40.5 0 0.000025]); box on;
set(gcf,'color','white');

for slide = 1 : 43
    X = res_HCR(:,slide);     
    Y = res_PD_R(:,slide);   
    W = res_GS_R(:,slide);   

    data_mean1_1=mean(X);    data_mean2_1=mean(Y);    data_mean3_1=mean(W); 

    data_SEM1_1 = std(X,[],1)/sqrt(nnz(X)); 
    data_SEM2_1 = std(Y,[],1)/sqrt(nnz(Y)); 
    data_SEM3_1 = std(W,[],1)/sqrt(nnz(W));   
 

    figure(1);
    hold on;
    subplot(131);e1=errorbar(slide, data_mean1_1, data_SEM1_1); e1.Color = [0 0 1];axis([25.5 40.5 0 0.000025]); hold on; 
    subplot(132);e2=errorbar(slide, data_mean2_1, data_SEM2_1); e2.Color = [0 0 1];axis([25.5 40.5 0 0.000025]);  hold on; 
    subplot(133);e3=errorbar(slide, data_mean3_1, data_SEM3_1); e3.Color = [0 0 1];axis([25.5 40.5 0 0.000025]);  hold on; 
    
end
hold on;
subplot(131); box on; set(gca,'FontSize',14); plot(1:43,mean(res_HCR),'-b', 'LineWidth',2); hold on; set(gcf,'color','white');  axis([25.5 40.5 0 0.000025]); box on;
subplot(132); box on; set(gca,'FontSize',14); plot(1:43,mean(res_PD_R),'-b', 'LineWidth',2); hold on; set(gcf,'color','white'); axis([25.5 40.5 0 0.000025]); box on;
subplot(133); box on; set(gca,'FontSize',14); plot(1:43,mean(res_GS_R),'-b', 'LineWidth',2); hold on; set(gcf,'color','white');  axis([25.5 40.5 0 0.000025]); box on;

set(gcf,'color','white');
x0=10; y0=10; width=900; height=200;
set(gcf,'position',[x0,y0,width,height])
% title('SNc_{Q1} NM nVol ')
f = gcf; exportgraphics(f,'Supplementary_Fig3_NM_nVol_Q1.png','Resolution',300);

% % SNc NM nVol @ Q2
AA1 = table2array(ResultsNMLQ2(:,5:47));
AA2 = table2array(ResultsNMRQ2(:,5:47));

for i = 1 : size(AA1,2)
    AA1(:,i) = AA1(:,i)./table2array(volbrain(1:95,2));
end

for i = 1 : size(AA2,2)
    AA2(:,i) = AA2(:,i)./table2array(volbrain(1:95,2));
end

data1_all = AA1(:,:);
data2_all = AA2(:,:);

res_HCL = data1_all(ResultsNMLQ2.grp==1,:);
res_HCR = data2_all(ResultsNMRQ2.grp==1,:);
res_PD_L = data1_all(ResultsNMLQ2.grp==2,:);
res_PD_R = data2_all(ResultsNMRQ2.grp==2,:);
res_GS_L = data1_all(ResultsNMLQ2.grp==3,:);
res_GS_R = data2_all(ResultsNMLQ2.grp==3,:);


clc; figure(2)
for slide = 1 : 43
    X = res_HCL(:,slide);     
    Y = res_PD_L(:,slide);   
    W = res_GS_L(:,slide);   

    data_mean1_1=mean(X);    data_mean2_1=mean(Y);    data_mean3_1=mean(W);     

    data_SEM1_1 = std(X,[],1)/sqrt(nnz(X)); 
    data_SEM2_1 = std(Y,[],1)/sqrt(nnz(Y)); 
    data_SEM3_1 = std(W,[],1)/sqrt(nnz(W));   

    figure(2);
    hold on;
    subplot(131);e1=errorbar(slide, data_mean1_1, data_SEM1_1); e1.Color = [1 0 0];axis([25.5 40.5 0 0.000025]); hold on; 
    subplot(132);e2=errorbar(slide, data_mean2_1, data_SEM2_1); e2.Color = [1 0 0];axis([25.5 40.5 0 0.000025]);  hold on; 
    subplot(133);e3=errorbar(slide, data_mean3_1, data_SEM3_1); e3.Color = [1 0 0];axis([25.5 40.5 0 0.000025]);  hold on; 
    
end
hold on;
figure(2);
subplot(131); box on; set(gca,'FontSize',14); plot(1:43,mean(res_HCL),'-r', 'LineWidth',2); hold on; set(gcf,'color','white');  axis([25.5 40.5 0 0.000025]); box on;
subplot(132); box on; set(gca,'FontSize',14); plot(1:43,mean(res_PD_L),'-r', 'LineWidth',2); hold on; set(gcf,'color','white');  axis([25.5 40.5 0 0.000025]); box on;
subplot(133); box on; set(gca,'FontSize',14); plot(1:43,mean(res_GS_L),'-r', 'LineWidth',2); hold on; set(gcf,'color','white');  axis([25.5 40.5 0 0.000025]); box on;

set(gcf,'color','white');

for slide = 1 : 43
    X = res_HCR(:,slide);     
    Y = res_PD_R(:,slide);   
    W = res_GS_R(:,slide);   

    data_mean1_1=mean(X);    data_mean2_1=mean(Y);    data_mean3_1=mean(W);    

    data_SEM1_1 = std(X,[],1)/sqrt(nnz(X)); 
    data_SEM2_1 = std(Y,[],1)/sqrt(nnz(Y)); 
    data_SEM3_1 = std(W,[],1)/sqrt(nnz(W));   
 

    figure(2);
    hold on;
    subplot(131);e1=errorbar(slide, data_mean1_1, data_SEM1_1); e1.Color = [0 0 1];axis([25.5 40.5 0 0.000025]); hold on; 
    subplot(132);e2=errorbar(slide, data_mean2_1, data_SEM2_1); e2.Color = [0 0 1];axis([25.5 40.5 0 0.000025]);  hold on; 
    subplot(133);e3=errorbar(slide, data_mean3_1, data_SEM3_1); e3.Color = [0 0 1];axis([25.5 40.5 0 0.000025]);  hold on; 
   
end
hold on;
figure(2);
subplot(131); box on; set(gca,'FontSize',14); plot(1:43,mean(res_HCR),'-b', 'LineWidth',2); hold on; set(gcf,'color','white');  axis([25.5 40.5 0 0.000025]); box on;
subplot(132); box on; set(gca,'FontSize',14); plot(1:43,mean(res_PD_R),'-b', 'LineWidth',2); hold on; set(gcf,'color','white');  axis([25.5 40.5 0 0.000025]); box on;
subplot(133); box on; set(gca,'FontSize',14); plot(1:43,mean(res_GS_R),'-b', 'LineWidth',2); hold on; set(gcf,'color','white');  axis([25.5 40.5 0 0.000025]); box on;

x0=10; y0=10; width=900; height=200;
set(gcf,'position',[x0,y0,width,height])
% title('SNc_{Q2} NM nVol ')
f = gcf; exportgraphics(f,'Supplementary_Fig3_NM_nVol_Q2.png','Resolution',300);

% % SNc NM nVol @ Q3
AA1 = table2array(ResultsNMLQ3(:,5:47));
AA2 = table2array(ResultsNMRQ3(:,5:47));

for i = 1 : size(AA1,2)
    AA1(:,i) = AA1(:,i)./table2array(volbrain(1:95,2));
end

for i = 1 : size(AA2,2)
    AA2(:,i) = AA2(:,i)./table2array(volbrain(1:95,2));
end

data1_all = AA1(:,:);
data2_all = AA2(:,:);

res_HCL = data1_all(ResultsNMLQ3.grp==1,:);
res_HCR = data2_all(ResultsNMRQ3.grp==1,:);
res_PD_L = data1_all(ResultsNMLQ3.grp==2,:);
res_PD_R = data2_all(ResultsNMRQ3.grp==2,:);
res_GS_L = data1_all(ResultsNMLQ3.grp==3,:);
res_GS_R = data2_all(ResultsNMLQ3.grp==3,:);

clc; figure(3)
for slide = 1 : 43
    X = res_HCL(:,slide);     
    Y = res_PD_L(:,slide);   
    W = res_GS_L(:,slide);   

    data_mean1_1=mean(X);    data_mean2_1=mean(Y);    data_mean3_1=mean(W);    

    data_SEM1_1 = std(X,[],1)/sqrt(nnz(X)); 
    data_SEM2_1 = std(Y,[],1)/sqrt(nnz(Y)); 
    data_SEM3_1 = std(W,[],1)/sqrt(nnz(W));   

    figure(3);plot(1:43,mean(res_GS_L),'-r')
    hold on;
    subplot(131);e1=errorbar(slide, data_mean1_1, data_SEM1_1); e1.Color = [1 0 0];axis([25.5 40.5 0 0.000025]); hold on; 
    subplot(132);e2=errorbar(slide, data_mean2_1, data_SEM2_1); e2.Color = [1 0 0];axis([25.5 40.5 0 0.000025]);  hold on; 
    subplot(133);e3=errorbar(slide, data_mean3_1, data_SEM3_1); e3.Color = [1 0 0];axis([25.5 40.5 0 0.000025]);  hold on; 
end
hold on;
figure(3);
subplot(131); box on; set(gca,'FontSize',14); plot(1:43,mean(res_HCL),'-r', 'LineWidth',2); hold on; set(gcf,'color','white');  axis([25.5 40.5 0 0.000025]); box on;
subplot(132); box on; set(gca,'FontSize',14); plot(1:43,mean(res_PD_L),'-r', 'LineWidth',2); hold on; set(gcf,'color','white');  axis([25.5 40.5 0 0.000025]); box on;
subplot(133); box on; set(gca,'FontSize',14); plot(1:43,mean(res_GS_L),'-r', 'LineWidth',2); hold on; set(gcf,'color','white');  axis([25.5 40.5 0 0.000025]); box on;

set(gcf,'color','white');

for slide = 1 : 43
    X = res_HCR(:,slide);     
    Y = res_PD_R(:,slide);   
    W = res_GS_R(:,slide);   

    data_mean1_1=mean(X);    data_mean2_1=mean(Y);    data_mean3_1=mean(W);     

    data_SEM1_1 = std(X,[],1)/sqrt(nnz(X)); 
    data_SEM2_1 = std(Y,[],1)/sqrt(nnz(Y)); 
    data_SEM3_1 = std(W,[],1)/sqrt(nnz(W));   
  
    figure(3);
    hold on;
    subplot(131);e1=errorbar(slide, data_mean1_1, data_SEM1_1); e1.Color = [0 0 1];axis([25.5 40.5 0 0.000025]); hold on; 
    subplot(132);e2=errorbar(slide, data_mean2_1, data_SEM2_1); e2.Color = [0 0 1];axis([25.5 40.5 0 0.000025]);  hold on; 
    subplot(133);e3=errorbar(slide, data_mean3_1, data_SEM3_1); e3.Color = [0 0 1];axis([25.5 40.5 0 0.000025]);  hold on; 
  
end
hold on;
figure(3);
subplot(131); box on; set(gca,'FontSize',14); plot(1:43,mean(res_HCR),'-b', 'LineWidth',2); hold on; set(gcf,'color','white');  axis([25.5 40.5 0 0.000025]); box on;
subplot(132); box on; set(gca,'FontSize',14); plot(1:43,mean(res_PD_R),'-b', 'LineWidth',2); hold on; set(gcf,'color','white');  axis([25.5 40.5 0 0.000025]); box on;
subplot(133); box on; set(gca,'FontSize',14); plot(1:43,mean(res_GS_R),'-b', 'LineWidth',2); hold on; set(gcf,'color','white');  axis([25.5 40.5 0 0.000025]); box on;

x0=10; y0=10; width=900; height=200;
set(gcf,'position',[x0,y0,width,height])
% title('SNc_{Q3} NM nVol ')
f = gcf; exportgraphics(f,'Supplementary_Fig3_NM_nVol_Q3.png','Resolution',300);

% % SNc NM nVol @ Q4
AA1 = table2array(ResultsNMLQ4(:,5:47));
AA2 = table2array(ResultsNMRQ4(:,5:47));

for i = 1 : size(AA1,2)
    AA1(:,i) = AA1(:,i)./table2array(volbrain(1:95,2));
end

for i = 1 : size(AA2,2)
    AA2(:,i) = AA2(:,i)./table2array(volbrain(1:95,2));
end

data1_all = AA1(:,:);
data2_all = AA2(:,:);

res_HCL = data1_all(ResultsNMLQ4.grp==1,:);
res_HCR = data2_all(ResultsNMRQ4.grp==1,:);
res_PD_L = data1_all(ResultsNMLQ4.grp==2,:);
res_PD_R = data2_all(ResultsNMRQ4.grp==2,:);
res_GS_L = data1_all(ResultsNMLQ4.grp==3,:);
res_GS_R = data2_all(ResultsNMLQ4.grp==3,:);

clc; figure(4)
for slide = 1 : 43
    X = res_HCL(:,slide);     
    Y = res_PD_L(:,slide);   
    W = res_GS_L(:,slide);   

    data_mean1_1=mean(X);    data_mean2_1=mean(Y);    data_mean3_1=mean(W);    

    data_SEM1_1 = std(X,[],1)/sqrt(nnz(X)); 
    data_SEM2_1 = std(Y,[],1)/sqrt(nnz(Y)); 
    data_SEM3_1 = std(W,[],1)/sqrt(nnz(W));   

    figure(4);
    hold on;
    subplot(131);e1=errorbar(slide, data_mean1_1, data_SEM1_1); e1.Color = [1 0 0];axis([25.5 40.5 0 0.000025]); hold on; 
    subplot(132);e2=errorbar(slide, data_mean2_1, data_SEM2_1); e2.Color = [1 0 0];axis([25.5 40.5 0 0.000025]);  hold on; 
    subplot(133);e3=errorbar(slide, data_mean3_1, data_SEM3_1); e3.Color = [1 0 0];axis([25.5 40.5 0 0.000025]);  hold on; 
   
end
hold on;
figure(4);
subplot(131); box on; set(gca,'FontSize',14); plot(1:43,mean(res_HCL),'-r', 'LineWidth',2); hold on; set(gcf,'color','white');  axis([25.5 40.5 0 0.000025]); box on;
subplot(132); box on; set(gca,'FontSize',14); plot(1:43,mean(res_PD_L),'-r', 'LineWidth',2); hold on; set(gcf,'color','white');  axis([25.5 40.5 0 0.000025]); box on;
subplot(133); box on; set(gca,'FontSize',14); plot(1:43,mean(res_GS_L),'-r', 'LineWidth',2); hold on; set(gcf,'color','white');  axis([25.5 40.5 0 0.000025]); box on;

set(gcf,'color','white');

for slide = 1 : 43
    X = res_HCR(:,slide);     
    Y = res_PD_R(:,slide);   
    W = res_GS_R(:,slide);   

    data_mean1_1=mean(X);    data_mean2_1=mean(Y);    data_mean3_1=mean(W);    

    data_SEM1_1 = std(X,[],1)/sqrt(nnz(X)); 
    data_SEM2_1 = std(Y,[],1)/sqrt(nnz(Y)); 
    data_SEM3_1 = std(W,[],1)/sqrt(nnz(W));   

    figure(4);
    hold on;
    subplot(131);e1=errorbar(slide, data_mean1_1, data_SEM1_1); e1.Color = [0 0 1];axis([25.5 40.5 0 0.000025]); hold on; 
    subplot(132);e2=errorbar(slide, data_mean2_1, data_SEM2_1); e2.Color = [0 0 1];axis([25.5 40.5 0 0.000025]);  hold on; 
    subplot(133);e3=errorbar(slide, data_mean3_1, data_SEM3_1); e3.Color = [0 0 1];axis([25.5 40.5 0 0.000025]);  hold on; 
   
end
hold on;
figure(4);
subplot(131); box on; set(gca,'FontSize',14); plot(1:43,mean(res_HCR),'-b', 'LineWidth',2); hold on; set(gcf,'color','white');  axis([25.5 40.5 0 0.000025]); box on;
subplot(132); box on; set(gca,'FontSize',14); plot(1:43,mean(res_PD_R),'-b', 'LineWidth',2); hold on; set(gcf,'color','white');  axis([25.5 40.5 0 0.000025]); box on;
subplot(133); box on; set(gca,'FontSize',14); plot(1:43,mean(res_GS_R),'-b', 'LineWidth',2); hold on; set(gcf,'color','white');  axis([25.5 40.5 0 0.000025]); box on;

x0=10; y0=10; width=900; height=200;
set(gcf,'position',[x0,y0,width,height])
% title('SNc_{Q4} NM nVol ')
f = gcf; exportgraphics(f,'Supplementary_Fig3_NM_nVol_Q4.png','Resolution',300);

% % SNc iron
% % SNc iron nVol @ Q1
AA1 = table2array(ResultsSWILQ1(:,5:47));
AA2 = table2array(ResultsSWIRQ1(:,5:47));

for i = 1 : size(AA1,2)
    AA1(:,i) = AA1(:,i)./table2array(volbrain(1:95,2));
end

for i = 1 : size(AA2,2)
    AA2(:,i) = AA2(:,i)./table2array(volbrain(1:95,2));
end

data1_all = AA1(:,:);
data2_all = AA2(:,:);

res_HCL = data1_all(ResultsSWILQ1.grp==1,:);
res_HCR = data2_all(ResultsSWIRQ1.grp==1,:);
res_PD_L = data1_all(ResultsSWILQ1.grp==2,:);
res_PD_R = data2_all(ResultsSWIRQ1.grp==2,:);
res_GS_L = data1_all(ResultsSWILQ1.grp==3,:);
res_GS_R = data2_all(ResultsSWILQ1.grp==3,:);

clc; figure(5)
for slide = 1 : 43
    X = res_HCL(:,slide);     
    Y = res_PD_L(:,slide);   
    W = res_GS_L(:,slide);   
    
    data_mean1_1=mean(X);    data_mean2_1=mean(Y);    data_mean3_1=mean(W);     

    data_SEM1_1 = std(X,[],1)/sqrt(nnz(X)); 
    data_SEM2_1 = std(Y,[],1)/sqrt(nnz(Y)); 
    data_SEM3_1 = std(W,[],1)/sqrt(nnz(W));   

    figure(5);
    hold on;
    subplot(131);e1=errorbar(slide, data_mean1_1, data_SEM1_1); e1.Color = [1 0 0];axis([25.5 40.5 0 0.000025]); hold on; 
    subplot(132);e2=errorbar(slide, data_mean2_1, data_SEM2_1); e2.Color = [1 0 0];axis([25.5 40.5 0 0.000025]);  hold on; 
    subplot(133);e3=errorbar(slide, data_mean3_1, data_SEM3_1); e3.Color = [1 0 0];axis([25.5 40.5 0 0.000025]);  hold on; 
    
end
hold on;
figure(5);
subplot(131); box on; set(gca,'FontSize',14); plot(1:43,mean(res_HCL),'-r', 'LineWidth',2); hold on; set(gcf,'color','white');  axis([25.5 40.5 0 0.000025]); box on;
subplot(132); box on; set(gca,'FontSize',14); plot(1:43,mean(res_PD_L),'-r', 'LineWidth',2); hold on; set(gcf,'color','white');  axis([25.5 40.5 0 0.000025]); box on;
subplot(133); box on; set(gca,'FontSize',14); plot(1:43,mean(res_GS_L),'-r', 'LineWidth',2); hold on; set(gcf,'color','white');  axis([25.5 40.5 0 0.000025]); box on;

set(gcf,'color','white');

for slide = 1 : 43
    X = res_HCR(:,slide);     
    Y = res_PD_R(:,slide);   
    W = res_GS_R(:,slide);   

    data_mean1_1=mean(X);    data_mean2_1=mean(Y);    data_mean3_1=mean(W);     

    data_SEM1_1 = std(X,[],1)/sqrt(nnz(X)); 
    data_SEM2_1 = std(Y,[],1)/sqrt(nnz(Y)); 
    data_SEM3_1 = std(W,[],1)/sqrt(nnz(W));   

    figure(5);
    hold on;
    subplot(131);e1=errorbar(slide, data_mean1_1, data_SEM1_1); e1.Color = [0 0 1];axis([25.5 40.5 0 0.000025]); hold on; 
    subplot(132);e2=errorbar(slide, data_mean2_1, data_SEM2_1); e2.Color = [0 0 1];axis([25.5 40.5 0 0.000025]);  hold on; 
    subplot(133);e3=errorbar(slide, data_mean3_1, data_SEM3_1); e3.Color = [0 0 1];axis([25.5 40.5 0 0.000025]);  hold on; 
   
end
hold on;
figure(5);
subplot(131); box on; set(gca,'FontSize',14); plot(1:43,mean(res_HCR),'-b', 'LineWidth',2); hold on; set(gcf,'color','white');  axis([25.5 40.5 0 0.000025]); box on;
subplot(132); box on; set(gca,'FontSize',14); plot(1:43,mean(res_PD_R),'-b', 'LineWidth',2); hold on; set(gcf,'color','white');  axis([25.5 40.5 0 0.000025]); box on;
subplot(133); box on; set(gca,'FontSize',14); plot(1:43,mean(res_GS_R),'-b', 'LineWidth',2); hold on; set(gcf,'color','white');  axis([25.5 40.5 0 0.000025]); box on;

x0=10; y0=10; width=900; height=200;
set(gcf,'position',[x0,y0,width,height])
% title('SNc_{Q1} iron nVol ')
f = gcf; exportgraphics(f,'Supplementary_Fig3_iron_nVol_Q1.png','Resolution',300);

% % SNc iron nVol @ Q2
AA1 = table2array(ResultsSWILQ2(:,5:47));
AA2 = table2array(ResultsSWIRQ2(:,5:47));

for i = 1 : size(AA1,2)
    AA1(:,i) = AA1(:,i)./table2array(volbrain(1:95,2));
end

for i = 1 : size(AA2,2)
    AA2(:,i) = AA2(:,i)./table2array(volbrain(1:95,2));
end

data1_all = AA1(:,:);
data2_all = AA2(:,:);

res_HCL = data1_all(ResultsSWILQ2.grp==1,:);
res_HCR = data2_all(ResultsSWIRQ2.grp==1,:);
res_PD_L = data1_all(ResultsSWILQ2.grp==2,:);
res_PD_R = data2_all(ResultsSWIRQ2.grp==2,:);
res_GS_L = data1_all(ResultsSWILQ2.grp==3,:);
res_GS_R = data2_all(ResultsSWILQ2.grp==3,:);

clc; figure(6)
for slide = 1 : 43
    X = res_HCL(:,slide);     
    Y = res_PD_L(:,slide);   
    W = res_GS_L(:,slide);   

    data_mean1_1=mean(X);    data_mean2_1=mean(Y);    data_mean3_1=mean(W);     

    data_SEM1_1 = std(X,[],1)/sqrt(nnz(X)); 
    data_SEM2_1 = std(Y,[],1)/sqrt(nnz(Y)); 
    data_SEM3_1 = std(W,[],1)/sqrt(nnz(W));   

    figure(6);
    hold on;
    subplot(131);e1=errorbar(slide, data_mean1_1, data_SEM1_1); e1.Color = [1 0 0];axis([25.5 40.5 0 0.000025]); hold on; 
    subplot(132);e2=errorbar(slide, data_mean2_1, data_SEM2_1); e2.Color = [1 0 0];axis([25.5 40.5 0 0.000025]);  hold on; 
    subplot(133);e3=errorbar(slide, data_mean3_1, data_SEM3_1); e3.Color = [1 0 0];axis([25.5 40.5 0 0.000025]);  hold on; 
    
end
hold on;
figure(6);
subplot(131); box on; set(gca,'FontSize',14); plot(1:43,mean(res_HCL),'-r', 'LineWidth',2); hold on; set(gcf,'color','white');  axis([25.5 40.5 0 0.000025]); box on;
subplot(132); box on; set(gca,'FontSize',14); plot(1:43,mean(res_PD_L),'-r', 'LineWidth',2); hold on; set(gcf,'color','white');  axis([25.5 40.5 0 0.000025]); box on;
subplot(133); box on; set(gca,'FontSize',14); plot(1:43,mean(res_GS_L),'-r', 'LineWidth',2); hold on; set(gcf,'color','white');  axis([25.5 40.5 0 0.000025]); box on;

set(gcf,'color','white');

for slide = 1 : 43
    X = res_HCR(:,slide);     
    Y = res_PD_R(:,slide);   
    W = res_GS_R(:,slide);   


    data_mean1_1=mean(X);    data_mean2_1=mean(Y);    data_mean3_1=mean(W);     

    data_SEM1_1 = std(X,[],1)/sqrt(nnz(X)); 
    data_SEM2_1 = std(Y,[],1)/sqrt(nnz(Y)); 
    data_SEM3_1 = std(W,[],1)/sqrt(nnz(W));   

    figure(6);
    hold on;
    subplot(131);e1=errorbar(slide, data_mean1_1, data_SEM1_1); e1.Color = [0 0 1];axis([25.5 40.5 0 0.000025]); hold on; 
    subplot(132);e2=errorbar(slide, data_mean2_1, data_SEM2_1); e2.Color = [0 0 1];axis([25.5 40.5 0 0.000025]);  hold on; 
    subplot(133);e3=errorbar(slide, data_mean3_1, data_SEM3_1); e3.Color = [0 0 1];axis([25.5 40.5 0 0.000025]);  hold on; 
    
end
hold on;
figure(6);
subplot(131); box on; set(gca,'FontSize',14); plot(1:43,mean(res_HCR),'-b', 'LineWidth',2); hold on; set(gcf,'color','white');  axis([25.5 40.5 0 0.000025]); box on;
subplot(132); box on; set(gca,'FontSize',14); plot(1:43,mean(res_PD_R),'-b', 'LineWidth',2); hold on; set(gcf,'color','white');  axis([25.5 40.5 0 0.000025]); box on;
subplot(133); box on; set(gca,'FontSize',14); plot(1:43,mean(res_GS_R),'-b', 'LineWidth',2); hold on; set(gcf,'color','white');  axis([25.5 40.5 0 0.000025]); box on;

x0=10; y0=10; width=900; height=200;
set(gcf,'position',[x0,y0,width,height])
% title('SNc_{Q2} iron nVol ')
f = gcf; exportgraphics(f,'Supplementary_Fig3_iron_nVol_Q2.png','Resolution',300);

% % SNc iron nVol @ Q3
AA1 = table2array(ResultsSWILQ3(:,5:47));
AA2 = table2array(ResultsSWIRQ3(:,5:47));

for i = 1 : size(AA1,2)
    AA1(:,i) = AA1(:,i)./table2array(volbrain(1:95,2));
end

for i = 1 : size(AA2,2)
    AA2(:,i) = AA2(:,i)./table2array(volbrain(1:95,2));
end

data1_all = AA1(:,:);
data2_all = AA2(:,:);

res_HCL = data1_all(ResultsSWILQ3.grp==1,:);
res_HCR = data2_all(ResultsSWIRQ3.grp==1,:);
res_PD_L = data1_all(ResultsSWILQ3.grp==2,:);
res_PD_R = data2_all(ResultsSWIRQ3.grp==2,:);
res_GS_L = data1_all(ResultsSWILQ3.grp==3,:);
res_GS_R = data2_all(ResultsSWILQ3.grp==3,:);

clc; figure(7)
for slide = 1 : 43
    X = res_HCL(:,slide);     
    Y = res_PD_L(:,slide);   
    W = res_GS_L(:,slide);   

    data_mean1_1=mean(X);    data_mean2_1=mean(Y);    data_mean3_1=mean(W);   

    data_SEM1_1 = std(X,[],1)/sqrt(nnz(X)); 
    data_SEM2_1 = std(Y,[],1)/sqrt(nnz(Y)); 
    data_SEM3_1 = std(W,[],1)/sqrt(nnz(W));   

    figure(7);
    hold on;
    subplot(131);e1=errorbar(slide, data_mean1_1, data_SEM1_1); e1.Color = [1 0 0];axis([25.5 40.5 0 0.000025]); hold on; 
    subplot(132);e2=errorbar(slide, data_mean2_1, data_SEM2_1); e2.Color = [1 0 0];axis([25.5 40.5 0 0.000025]);  hold on; 
    subplot(133);e3=errorbar(slide, data_mean3_1, data_SEM3_1); e3.Color = [1 0 0];axis([25.5 40.5 0 0.000025]);  hold on; 
   
end
hold on;
figure(7);
subplot(131); box on; set(gca,'FontSize',14); plot(1:43,mean(res_HCL),'-r', 'LineWidth',2); hold on; set(gcf,'color','white');  axis([25.5 40.5 0 0.000025]); box on;
subplot(132); box on; set(gca,'FontSize',14); plot(1:43,mean(res_PD_L),'-r', 'LineWidth',2); hold on; set(gcf,'color','white');  axis([25.5 40.5 0 0.000025]); box on;
subplot(133); box on; set(gca,'FontSize',14); plot(1:43,mean(res_GS_L),'-r', 'LineWidth',2); hold on; set(gcf,'color','white');  axis([25.5 40.5 0 0.000025]); box on;

set(gcf,'color','white');

for slide = 1 : 43
    X = res_HCR(:,slide);     
    Y = res_PD_R(:,slide);   
    W = res_GS_R(:,slide);   
 
    data_mean1_1=mean(X);    data_mean2_1=mean(Y);    data_mean3_1=mean(W);    

    data_SEM1_1 = std(X,[],1)/sqrt(nnz(X)); 
    data_SEM2_1 = std(Y,[],1)/sqrt(nnz(Y)); 
    data_SEM3_1 = std(W,[],1)/sqrt(nnz(W));   

    figure(7);
    hold on;
    subplot(131);e1=errorbar(slide, data_mean1_1, data_SEM1_1); e1.Color = [0 0 1];axis([25.5 40.5 0 0.000025]); hold on; 
    subplot(132);e2=errorbar(slide, data_mean2_1, data_SEM2_1); e2.Color = [0 0 1];axis([25.5 40.5 0 0.000025]);  hold on; 
    subplot(133);e3=errorbar(slide, data_mean3_1, data_SEM3_1); e3.Color = [0 0 1];axis([25.5 40.5 0 0.000025]);  hold on; 
   
end
hold on;
figure(7);
subplot(131); box on; set(gca,'FontSize',14); plot(1:43,mean(res_HCR),'-b', 'LineWidth',2); hold on; set(gcf,'color','white');  axis([25.5 40.5 0 0.000025]); box on;
subplot(132); box on; set(gca,'FontSize',14); plot(1:43,mean(res_PD_R),'-b', 'LineWidth',2); hold on; set(gcf,'color','white');  axis([25.5 40.5 0 0.000025]); box on;
subplot(133); box on; set(gca,'FontSize',14); plot(1:43,mean(res_GS_R),'-b', 'LineWidth',2); hold on; set(gcf,'color','white');  axis([25.5 40.5 0 0.000025]); box on;

x0=10; y0=10; width=900; height=200;
set(gcf,'position',[x0,y0,width,height])
% title('SNc_{Q3} iron nVol ')
f = gcf; exportgraphics(f,'Supplementary_Fig3_iron_nVol_Q3.png','Resolution',300);

% % SNc iron nVol @ Q4
AA1 = table2array(ResultsSWILQ4(:,5:47));
AA2 = table2array(ResultsSWIRQ4(:,5:47));

for i = 1 : size(AA1,2)
    AA1(:,i) = AA1(:,i)./table2array(volbrain(1:95,2));
end

for i = 1 : size(AA2,2)
    AA2(:,i) = AA2(:,i)./table2array(volbrain(1:95,2));
end

data1_all = AA1(:,:);
data2_all = AA2(:,:);

res_HCL = data1_all(ResultsSWILQ4.grp==1,:);
res_HCR = data2_all(ResultsSWIRQ4.grp==1,:);
res_PD_L = data1_all(ResultsSWILQ4.grp==2,:);
res_PD_R = data2_all(ResultsSWIRQ4.grp==2,:);
res_GS_L = data1_all(ResultsSWILQ4.grp==3,:);
res_GS_R = data2_all(ResultsSWILQ4.grp==3,:);

clc; figure(8)
for slide = 1 : 43
    X = res_HCL(:,slide);     
    Y = res_PD_L(:,slide);   
    W = res_GS_L(:,slide);   

    data_mean1_1=mean(X);    data_mean2_1=mean(Y);    data_mean3_1=mean(W);  

    data_SEM1_1 = std(X,[],1)/sqrt(nnz(X)); 
    data_SEM2_1 = std(Y,[],1)/sqrt(nnz(Y)); 
    data_SEM3_1 = std(W,[],1)/sqrt(nnz(W));   

    figure(8);
    hold on;
    subplot(131);e1=errorbar(slide, data_mean1_1, data_SEM1_1); e1.Color = [1 0 0];axis([25.5 40.5 0 0.000025]); hold on; 
    subplot(132);e2=errorbar(slide, data_mean2_1, data_SEM2_1); e2.Color = [1 0 0];axis([25.5 40.5 0 0.000025]);  hold on; 
    subplot(133);e3=errorbar(slide, data_mean3_1, data_SEM3_1); e3.Color = [1 0 0];axis([25.5 40.5 0 0.000025]);  hold on; 
    
end
hold on;
figure(8);
subplot(131); box on; set(gca,'FontSize',14); plot(1:43,mean(res_HCL),'-r', 'LineWidth',2); hold on; set(gcf,'color','white');  axis([25.5 40.5 0 0.000025]); box on;
subplot(132); box on; set(gca,'FontSize',14); plot(1:43,mean(res_PD_L),'-r', 'LineWidth',2); hold on; set(gcf,'color','white');  axis([25.5 40.5 0 0.000025]); box on;
subplot(133); box on; set(gca,'FontSize',14); plot(1:43,mean(res_GS_L),'-r', 'LineWidth',2); hold on; set(gcf,'color','white');  axis([25.5 40.5 0 0.000025]); box on;
set(gcf,'color','white');

for slide = 1 : 43
    X = res_HCR(:,slide);     
    Y = res_PD_R(:,slide);   
    W = res_GS_R(:,slide);   

    data_mean1_1=mean(X);    data_mean2_1=mean(Y);    data_mean3_1=mean(W); 

    data_SEM1_1 = std(X,[],1)/sqrt(nnz(X)); 
    data_SEM2_1 = std(Y,[],1)/sqrt(nnz(Y)); 
    data_SEM3_1 = std(W,[],1)/sqrt(nnz(W));   

    figure(8);
    hold on;
    subplot(131);e1=errorbar(slide, data_mean1_1, data_SEM1_1); e1.Color = [0 0 1];axis([25.5 40.5 0 0.000025]); hold on; 
    subplot(132);e2=errorbar(slide, data_mean2_1, data_SEM2_1); e2.Color = [0 0 1];axis([25.5 40.5 0 0.000025]);  hold on; 
    subplot(133);e3=errorbar(slide, data_mean3_1, data_SEM3_1); e3.Color = [0 0 1];axis([25.5 40.5 0 0.000025]);  hold on; 
    
end
hold on;
figure(8);
subplot(131); box on; set(gca,'FontSize',14); plot(1:43,mean(res_HCR),'-b', 'LineWidth',2); hold on; set(gcf,'color','white');  axis([25.5 40.5 0 0.000025]); box on;
subplot(132); box on; set(gca,'FontSize',14); plot(1:43,mean(res_PD_R),'-b', 'LineWidth',2); hold on; set(gcf,'color','white');  axis([25.5 40.5 0 0.000025]); box on;
subplot(133); box on; set(gca,'FontSize',14); plot(1:43,mean(res_GS_R),'-b', 'LineWidth',2); hold on; set(gcf,'color','white');  axis([25.5 40.5 0 0.000025]); box on;

x0=10; y0=10; width=900; height=200;
set(gcf,'position',[x0,y0,width,height])
% title('SNc_{Q4} iron nVol ')
f = gcf; exportgraphics(f,'Supplementary_Fig3_iron_nVol_Q4.png','Resolution',300);

clear f ax AA1 AA2 data1_all data2_all data_mean1_1 data_mean2_1 data_mean3_1 data_mean4_1 data_SEM1_1 data_SEM2_1 data_SEM3_1 data_SEM4_1 e1 e2 e3 e4 h i p
clear res_GS_L res_GS_R res_HCL res_HCR res_PD_L res_PD_R
clear slide W X Y Z ans height width x0 y0 volbrain
clear ResultsNMLQ1 ResultsNMLQ2 ResultsNMLQ3 ResultsNMLQ4 ResultsNMRQ1 ResultsNMRQ2 ResultsNMRQ3 ResultsNMRQ4
clear ResultsSWILQ1 ResultsSWILQ2 ResultsSWILQ3 ResultsSWILQ4 ResultsSWIRQ1 ResultsSWIRQ2 ResultsSWIRQ3 ResultsSWIRQ4
