# Supplementary material for: Brainstem neuromelanin and iron MRI reveals a precise signature for idiopathic and LRRK2 Parkinson’s disease
Source: NPJ Parkinsons Dis. 2023 Apr 15;9:62. doi: 10.1038/s41531-023-00503-2 (PMC10105708; doi:10.1038/s41531-023-00503-2)
Supplement: Supplementary file 4 — Code compressed file [file 41531_2023_503_MOESM4_ESM.zip › code/violin_plots/MRI_parameters_violinplots_by_side.m]

% MRI_parameters_violinplots (Supplementary Figure 2): this script depicts
% the violin plots of each MRI parameter by group and side 
clear; close all;
load finaldata

finaldata.nVol_SNL_NM = finaldata.Vol_SNL_NM./finaldata.vol_brain;
finaldata.nVol_SNR_NM = finaldata.Vol_SNR_NM./finaldata.vol_brain;
finaldata.nVol_SNL_iron = finaldata.Vol_SNL_iron./finaldata.vol_brain;
finaldata.nVol_SNR_iron = finaldata.Vol_SNR_iron./finaldata.vol_brain;
finaldata.nVol_LCL = finaldata.Vol_LCL./finaldata.vol_brain;
finaldata.nVol_LCR = finaldata.Vol_LCR./finaldata.vol_brain;
finaldata.nVol_RNL = finaldata.Vol_RNL./finaldata.vol_brain;
finaldata.nVol_RNR = finaldata.Vol_RNR./finaldata.vol_brain;

% % SNc NM CR
hc_L = finaldata.CR_SNL_NM(finaldata.grp==1,:);
hc_R = finaldata.CR_SNR_NM(finaldata.grp==1,:);
ipd_L = finaldata.CR_SNL_NM(finaldata.grp==2,:);
ipd_R = finaldata.CR_SNR_NM(finaldata.grp==2,:);
gs_L = finaldata.CR_SNL_NM(finaldata.grp==3,:);
gs_R = finaldata.CR_SNR_NM(finaldata.grp==3,:);

clear Y
Y{:,1} = hc_L; Y{:,2} = hc_R;
Y{:,3} = ipd_L; Y{:,4} = ipd_R;
Y{:,5} = gs_L; Y{:,6} = gs_R;

figure;
violin(Y,'facecolor',[0.6 0.6 0.6],'edgecolor','k')
ylabel('SNc NM CR','FontSize',16)
xticks([1 2 3 4 5 6]);
xticklabels({'L_{HC}','R_{HC}','L_{iPD}','R_{IPD}','L_{LRRK2}','R_{LRRK2}'});
axis([0.5 6.5 10 30]); set(gcf,'color','white')
f = gcf; exportgraphics(f,'Supplementary_Fig2_1.png','Resolution',300);
clear f ans gs_R gs_L hc_R hc_L ipd_R ipd_L Y
close

% % SNc NM nVol
hc_L = finaldata.nVol_SNL_NM(finaldata.grp==1,:);
hc_R = finaldata.nVol_SNR_NM(finaldata.grp==1,:);
ipd_L = finaldata.nVol_SNL_NM(finaldata.grp==2,:);
ipd_R = finaldata.nVol_SNR_NM(finaldata.grp==2,:);
gs_L = finaldata.nVol_SNL_NM(finaldata.grp==3,:);
gs_R = finaldata.nVol_SNR_NM(finaldata.grp==3,:);
gba_L = finaldata.nVol_SNL_NM(finaldata.grp==4,:);
gba_R = finaldata.nVol_SNR_NM(finaldata.grp==4,:);

clear Y
Y{:,1} = hc_L; Y{:,2} = hc_R;
Y{:,3} = ipd_L; Y{:,4} = ipd_R;
Y{:,5} = gs_L; Y{:,6} = gs_R;

figure;
violin(Y,'facecolor',[0.6 0.6 0.6],'edgecolor','k')
ylabel('SNc NM nVol','FontSize',16)
xticks([1 2 3 4 5 6]);
xticklabels({'L_{HC}','R_{HC}','L_{iPD}','R_{IPD}','L_{LRRK2}','R_{LRRK2}'});
axis([0.5 6.5 -0.00005 0.0005]); set(gcf,'color','white')
f = gcf; exportgraphics(f,'Supplementary_Fig2_2.png','Resolution',300);
clear f ans gs_R gs_L hc_R hc_L ipd_R ipd_L Y
close

% % SNc iron CR
hc_L = finaldata.CR_SNL_iron(finaldata.grp==1,:);
hc_R = finaldata.CR_SNR_iron(finaldata.grp==1,:);
ipd_L = finaldata.CR_SNL_iron(finaldata.grp==2,:);
ipd_R = finaldata.CR_SNR_iron(finaldata.grp==2,:);
gs_L = finaldata.CR_SNL_iron(finaldata.grp==3,:);
gs_R = finaldata.CR_SNR_iron(finaldata.grp==3,:);

clear Y
Y{:,1} = hc_L; Y{:,2} = hc_R;
Y{:,3} = ipd_L; Y{:,4} = ipd_R;
Y{:,5} = gs_L; Y{:,6} = gs_R;

figure;
violin(Y,'facecolor',[0.6 0.6 0.6],'edgecolor','k')
ylabel('SNc iron CR','FontSize',16)
xticks([1 2 3 4 5 6]);
xticklabels({'L_{HC}','R_{HC}','L_{iPD}','R_{IPD}','L_{LRRK2}','R_{LRRK2}'});
axis([0.5 6.5 10 45]); set(gcf,'color','white')
f = gcf; exportgraphics(f,'Supplementary_Fig2_3.png','Resolution',300);
clear f ans gs_R gs_L hc_R hc_L ipd_R ipd_L Y
close


% % SNc iron nVol
hc_L = finaldata.nVol_SNL_iron(finaldata.grp==1,:);
hc_R = finaldata.nVol_SNR_iron(finaldata.grp==1,:);
ipd_L = finaldata.nVol_SNL_iron(finaldata.grp==2,:);
ipd_R = finaldata.nVol_SNR_iron(finaldata.grp==2,:);
gs_L = finaldata.nVol_SNL_iron(finaldata.grp==3,:);
gs_R = finaldata.nVol_SNR_iron(finaldata.grp==3,:);

clear Y
Y{:,1} = hc_L; Y{:,2} = hc_R;
Y{:,3} = ipd_L; Y{:,4} = ipd_R;
Y{:,5} = gs_L; Y{:,6} = gs_R;

figure;
violin(Y,'facecolor',[0.6 0.6 0.6],'edgecolor','k')
ylabel('SNc iron nVol','FontSize',16)
xticks([1 2 3 4 5 6]);
xticklabels({'L_{HC}','R_{HC}','L_{iPD}','R_{IPD}','L_{LRRK2}','R_{LRRK2}'});
axis([0.5 6.5 -0.0002 0.0006]); set(gcf,'color','white')
f = gcf; exportgraphics(f,'Supplementary_Fig2_4.png','Resolution',300);
clear f ans gs_R gs_L hc_R hc_L ipd_R ipd_L Y
close


% % LC NM CR
hc_L = finaldata.CR_LCL(finaldata.grp==1,:);
hc_R = finaldata.CR_LCR(finaldata.grp==1,:);
ipd_L = finaldata.CR_LCL(finaldata.grp==2,:);
ipd_R = finaldata.CR_LCR(finaldata.grp==2,:);
gs_L = finaldata.CR_LCL(finaldata.grp==3,:);
gs_R = finaldata.CR_LCR(finaldata.grp==3,:);

clear Y
Y{:,1} = hc_L; Y{:,2} = hc_R;
Y{:,3} = ipd_L; Y{:,4} = ipd_R;
Y{:,5} = gs_L; Y{:,6} = gs_R;

figure;
violin(Y,'facecolor',[0.6 0.6 0.6],'edgecolor','k')
ylabel('LC NM CR','FontSize',16)
xticks([1 2 3 4 5 6]);
xticklabels({'L_{HC}','R_{HC}','L_{iPD}','R_{IPD}','L_{LRRK2}','R_{LRRK2}'});
axis([0.5 6.5 10 30]); set(gcf,'color','white')
f = gcf; exportgraphics(f,'Supplementary_Fig2_5.png','Resolution',300);
clear f ans gs_R gs_L hc_R hc_L ipd_R ipd_L Y
close

% % LC NM nVol
hc_L = finaldata.nVol_LCL(finaldata.grp==1,:);
hc_R = finaldata.nVol_LCR(finaldata.grp==1,:);
ipd_L = finaldata.nVol_LCL(finaldata.grp==2,:);
ipd_R = finaldata.nVol_LCR(finaldata.grp==2,:);
gs_L = finaldata.nVol_LCL(finaldata.grp==3,:);
gs_R = finaldata.nVol_LCR(finaldata.grp==3,:);

clear Y
Y{:,1} = hc_L; Y{:,2} = hc_R;
Y{:,3} = ipd_L; Y{:,4} = ipd_R;
Y{:,5} = gs_L; Y{:,6} = gs_R;

figure;
violin(Y,'facecolor',[0.6 0.6 0.6],'edgecolor','k')
ylabel('LC NM nVol','FontSize',16)
xticks([1 2 3 4 5 6]);
xticklabels({'L_{HC}','R_{HC}','L_{iPD}','R_{IPD}','L_{LRRK2}','R_{LRRK2}'});
axis([0.5 6.5 -0.00001 0.00004]); set(gcf,'color','white')
f = gcf; exportgraphics(f,'Supplementary_Fig2_6.png','Resolution',300);
clear f ans gs_R gs_L hc_R hc_L ipd_R ipd_L Y
close

% % RN iron CR
hc_L = finaldata.CR_RNL(finaldata.grp==1,:);
hc_R = finaldata.CR_RNR(finaldata.grp==1,:);
ipd_L = finaldata.CR_RNL(finaldata.grp==2,:);
ipd_R = finaldata.CR_RNR(finaldata.grp==2,:);
gs_L = finaldata.CR_RNL(finaldata.grp==3,:);
gs_R = finaldata.CR_RNR(finaldata.grp==3,:);

clear Y
Y{:,1} = hc_L; Y{:,2} = hc_R;
Y{:,3} = ipd_L; Y{:,4} = ipd_R;
Y{:,5} = gs_L; Y{:,6} = gs_R;

figure;
violin(Y,'facecolor',[0.6 0.6 0.6],'edgecolor','k')
ylabel('RN iron CR','FontSize',16)
xticks([1 2 3 4 5 6]);
xticklabels({'L_{HC}','R_{HC}','L_{iPD}','R_{IPD}','L_{LRRK2}','R_{LRRK2}'});
axis([0.5 6.5 10 35]); set(gcf,'color','white')
f = gcf; exportgraphics(f,'Supplementary_Fig2_7.png','Resolution',300);
clear f ans gs_R gs_L hc_R hc_L ipd_R ipd_L Y
close

% % RN iron nVol
hc_L = finaldata.nVol_RNL(finaldata.grp==1,:);
hc_R = finaldata.nVol_RNR(finaldata.grp==1,:);
ipd_L = finaldata.nVol_RNL(finaldata.grp==2,:);
ipd_R = finaldata.nVol_RNR(finaldata.grp==2,:);
gs_L = finaldata.nVol_RNL(finaldata.grp==3,:);
gs_R = finaldata.nVol_RNR(finaldata.grp==3,:);

clear Y
Y{:,1} = hc_L; Y{:,2} = hc_R; 
Y{:,3} = ipd_L; Y{:,4} = ipd_R;
Y{:,5} = gs_L; Y{:,6} = gs_R;

figure;
violin(Y,'facecolor',[0.6 0.6 0.6],'edgecolor','k')
ylabel('RN iron nVol','FontSize',16)
axis([0.5 6.5 -0.0001 0.0006]); set(gcf,'color','white')
xticks([1 2 3 4 5 6]);
xticklabels({'L_{HC}','R_{HC}','L_{iPD}','R_{IPD}','L_{LRRK2}','R_{LRRK2}'});
f = gcf; exportgraphics(f,'Supplementary_Fig2_8.png','Resolution',300);
clear f ans gs_R gs_L hc_R hc_L ipd_R ipd_L Y finaldata
close
