# Supplementary material for: Brainstem neuromelanin and iron MRI reveals a precise signature for idiopathic and LRRK2 Parkinson’s disease
Source: NPJ Parkinsons Dis. 2023 Apr 15;9:62. doi: 10.1038/s41531-023-00503-2 (PMC10105708; doi:10.1038/s41531-023-00503-2)
Supplement: Supplementary file 4 — Code compressed file [file 41531_2023_503_MOESM4_ESM.zip › code/violin_plots/SNc_vs_SNr.m]

% SNr_vs_SNc (Supplementary Figure 1): this script depicts the violin plots
% of the iron CR and nVol of the SNc vs the SNr
clear; close all;

load Quanti

hc_L = Quanti.CR_Iron(Quanti.grp==1&Quanti.region==1,:);
hc_R = Quanti.CR_Iron(Quanti.grp==1&Quanti.region==2,:);
ipd_L = Quanti.CR_Iron(Quanti.grp==2&Quanti.region==1,:);
ipd_R = Quanti.CR_Iron(Quanti.grp==2&Quanti.region==2,:);
gs_L = Quanti.CR_Iron(Quanti.grp==3&Quanti.region==1,:);
gs_R = Quanti.CR_Iron(Quanti.grp==3&Quanti.region==2,:);

clear Y
Y{:,1} = hc_L; Y{:,2} = hc_R; 
Y{:,3} = ipd_L; Y{:,4} = ipd_R;
Y{:,5} = gs_L; Y{:,6} = gs_R;

figure;
violin(Y,'facecolor',[0.6 0.6 0.6],'edgecolor','k')
ylabel('iron-SNc vs SNr CR','FontSize',18)
xticks([1 2 3 4 5 6]);
xticklabels({'SNc_{HC}','SNr_{HC}','SNc_{iPD}','SNr_{IPD}','SNc_{LRRK2}','SNr_{LRRK2}'});
yticks([10 15 20 25 30 35 40 45]); set(gca,'FontSize',14)
axis([0.5 6.5 10 45]); set(gcf,'color','white')

x0=10; y0=10; width=800; height=600;
set(gcf,'position',[x0,y0,width,height])
f = gcf; exportgraphics(f,'Sup_Fig2_CR_SNr_vs_SNc.png','Resolution',300);

% %
hc_L = Quanti.nVol_Iron(Quanti.grp==1&Quanti.region==1,:);
hc_R = Quanti.nVol_Iron(Quanti.grp==1&Quanti.region==2,:);
ipd_L = Quanti.nVol_Iron(Quanti.grp==2&Quanti.region==1,:);
ipd_R = Quanti.nVol_Iron(Quanti.grp==2&Quanti.region==2,:);
gs_L = Quanti.nVol_Iron(Quanti.grp==3&Quanti.region==1,:);
gs_R = Quanti.nVol_Iron(Quanti.grp==3&Quanti.region==2,:);

clear Y
Y{:,1} = hc_L; Y{:,2} = hc_R; 
Y{:,3} = ipd_L; Y{:,4} = ipd_R;
Y{:,5} = gs_L; Y{:,6} = gs_R;


figure;
violin(Y,'facecolor',[0.6 0.6 0.6],'edgecolor','k')
ylabel('iron-SNc vs SNr nVol','FontSize',20)
xticks([1 2 3 4 5 6]);
xticklabels({'SNc_{HC}','SNr_{HC}','SNc_{iPD}','SNr_{IPD}','SNc_{LRRK2}','SNr_{LRRK2}'});
yticks(0:0.0002:0.0018)
axis([0.5 6.5 -0.0002 0.0018]); set(gcf,'color','white')

x0=10; y0=10; width=800; height=600; set(gca,'FontSize',14)
set(gcf,'position',[x0,y0,width,height])

f = gcf; exportgraphics(f,'Sup_Fig2_nVol_SNr_vs_SNc.png','Resolution',300);

clear a ans ax gba_L gba_R gs_L gs_R hc_L hc_R ipd_L ipd_R height Quanti width x0 Y y0
