# Supplementary material for: Brainstem neuromelanin and iron MRI reveals a precise signature for idiopathic and LRRK2 Parkinson’s disease
Source: NPJ Parkinsons Dis. 2023 Apr 15;9:62. doi: 10.1038/s41531-023-00503-2 (PMC10105708; doi:10.1038/s41531-023-00503-2)
Supplement: Supplementary file 4 — Code compressed file [file 41531_2023_503_MOESM4_ESM.zip › code/violin_plots/MRI_parameters_violinplots.m]

% MRI_parameters_violinplots (Fig. 2): this script depicts the violin plots
% of each MRI parameter and group 
clear; close all;
load finaldata

% SNc NM CR
hc = finaldata.CR_SN_NM(finaldata.grp==1,:);
ipd = finaldata.CR_SN_NM(finaldata.grp==2,:);
gs = finaldata.CR_SN_NM(finaldata.grp==3,:);

grpp = [1*ones(1,length(hc)) 2*ones(1,length(ipd)) ...
    3*ones(1,length(gs))];

clear Y
Y{:,1} = hc; Y{:,2} = ipd; Y{:,3} = gs;  
Y2 = [hc' ipd' gs'];
clear hc ipd gs

close; figure;  
s=swarmchart(grpp,Y2,'ko'); hold on;
s.XJitter = 'density'; s.XJitterWidth = 0.5;
violin(Y,'facecolor',[0.6 0.6 0.6],'edgecolor','k');
xticks([1 2 3]);
xticklabels({'HC','iPD','LRRK2-PD'});
a = get(gca,'XTickLabel'); set(gca,'XTickLabel',a,'fontsize',16,'FontWeight','bold');
ylabel('SNc NM CR','fontweight','bold','fontsize',18);
axis([0.5 3.5 10 30]); set(gcf,'color','white'); 
f = gcf; exportgraphics(f,'Fig2_1.png','Resolution',300);
clear a grpp s Y Y2 ans ax

% SNc NM nVol
hc = finaldata.nVol_SN_NM(finaldata.grp==1,:);
ipd = finaldata.nVol_SN_NM(finaldata.grp==2,:);
gs = finaldata.nVol_SN_NM(finaldata.grp==3,:);

grpp = [1*ones(1,length(hc)) 2*ones(1,length(ipd)) ...
    3*ones(1,length(gs))];

clear Y
Y{:,1} = hc; Y{:,2} = ipd; Y{:,3} = gs;
Y2 = [hc' ipd' gs'];
clear hc ipd gs

close; figure;
s=swarmchart(grpp,Y2,'ko'); hold on;
s.XJitter = 'density'; s.XJitterWidth = 0.5;
violin(Y,'facecolor',[0.6 0.6 0.6],'edgecolor','k');
xticks([1 2 3]);
xticklabels({'HC','iPD','LRRK2-PD'});
a = get(gca,'XTickLabel'); set(gca,'XTickLabel',a,'fontsize',16,'FontWeight','bold');
ylabel('SNc NM nVol','fontweight','bold','fontsize',18);
axis([0.5 3.5 -0.00005 0.0007]); set(gcf,'color','white'); 
f = gcf; exportgraphics(f,'Fig2_2.png','Resolution',300);
clear a grpp s Y Y2 ans ax

% LC NM CR
hc = finaldata.CR_LC(finaldata.grp==1,:);
ipd = finaldata.CR_LC(finaldata.grp==2,:);
gs = finaldata.CR_LC(finaldata.grp==3,:);

grpp = [1*ones(1,length(hc)) 2*ones(1,length(ipd)) ...
    3*ones(1,length(gs))];

clear Y
Y{:,1} = hc; Y{:,2} = ipd; Y{:,3} = gs;
Y2 = [hc' ipd' gs'];
clear hc ipd gs

close; figure;
s=swarmchart(grpp,Y2,'ko'); hold on;
s.XJitter = 'density'; s.XJitterWidth = 0.5;
violin(Y,'facecolor',[0.6 0.6 0.6],'edgecolor','k');
xticks([1 2 3]);
xticklabels({'HC','iPD','LRRK2-PD'});
a = get(gca,'XTickLabel'); set(gca,'XTickLabel',a,'fontsize',14,'FontWeight','bold')
ylabel('LC NM CR','fontweight','bold','fontsize',18);
axis([0.5 3.5 10 30]); set(gcf,'color','white'); 
f = gcf; exportgraphics(f,'Fig2_3.png','Resolution',300);
clear a grpp s Y Y2 ans ax

% LC NM nVol
hc = finaldata.nVol_LC(finaldata.grp==1,:);
ipd = finaldata.nVol_LC(finaldata.grp==2,:);
gs = finaldata.nVol_LC(finaldata.grp==3,:);

grpp = [1*ones(1,length(hc)) 2*ones(1,length(ipd)) ...
    3*ones(1,length(gs))];

clear Y
Y{:,1} = hc; Y{:,2} = ipd; Y{:,3} = gs;  
Y2 = [hc' ipd' gs'];
clear hc ipd gs

close; figure;
s=swarmchart(grpp,Y2,'ko'); hold on;
s.XJitter = 'density'; s.XJitterWidth = 0.5;
violin(Y,'facecolor',[0.6 0.6 0.6],'edgecolor','k');
xticks([1 2 3 4]);
xticklabels({'HC','iPD','LRRK2-PD', 'GBA-PD'});
a = get(gca,'XTickLabel'); set(gca,'XTickLabel',a,'fontsize',16,'FontWeight','bold');
ylabel('LC NM nVol','fontweight','bold','fontsize',18);
axis([0.5 3.5 -0.00001 0.00004]); set(gcf,'color','white'); 
f = gcf; exportgraphics(f,'Fig2_4.png','Resolution',300);
clear a grpp s Y Y2 ans ax

% SNc iron CR
hc = finaldata.CR_SN_iron(finaldata.grp==1,:);
ipd = finaldata.CR_SN_iron(finaldata.grp==2,:);
gs = finaldata.CR_SN_iron(finaldata.grp==3,:);

grpp = [1*ones(1,length(hc)) 2*ones(1,length(ipd)) ...
    3*ones(1,length(gs))];

clear Y
Y{:,1} = hc; Y{:,2} = ipd; Y{:,3} = gs;
Y2 = [hc' ipd' gs'];
clear hc ipd gs

close; figure;
s=swarmchart(grpp,Y2,'ko'); hold on;
s.XJitter = 'density'; s.XJitterWidth = 0.5;
violin(Y,'facecolor',[0.6 0.6 0.6],'edgecolor','k');
xticks([1 2 3]);
xticklabels({'HC','iPD','LRRK2-PD'});
a = get(gca,'XTickLabel'); set(gca,'XTickLabel',a,'fontsize',16,'FontWeight','bold');
ylabel('SNc iron CR','fontweight','bold','fontsize',18);
axis([0.5 3.5 10 45]); set(gcf,'color','white'); 
f = gcf; exportgraphics(f,'Fig2_5.png','Resolution',300);
clear a grpp s Y Y2 ans ax

% SNc iron nVol
hc = finaldata.nVol_SN_iron(finaldata.grp==1,:);
ipd = finaldata.nVol_SN_iron(finaldata.grp==2,:);
gs = finaldata.nVol_SN_iron(finaldata.grp==3,:);

grpp = [1*ones(1,length(hc)) 2*ones(1,length(ipd)) ...
    3*ones(1,length(gs))];

clear Y
Y{:,1} = hc; Y{:,2} = ipd; Y{:,3} = gs; 
Y2 = [hc' ipd' gs'];
clear hc ipd gs

close; figure;
s=swarmchart(grpp,Y2,'ko'); hold on;
s.XJitter = 'density'; s.XJitterWidth = 0.5;
violin(Y,'facecolor',[0.6 0.6 0.6],'edgecolor','k');
xticks([1 2 3]);
xticklabels({'HC','iPD','LRRK2-PD'});
a = get(gca,'XTickLabel'); set(gca,'XTickLabel',a,'fontsize',16,'FontWeight','bold');
ylabel('SNc iron nVol','fontweight','bold','fontsize',18);
axis([0.5 3.5 -0.0002 0.001]); set(gcf,'color','white'); 
f = gcf; exportgraphics(f,'Fig2_6.png','Resolution',300);
clear a grpp s Y Y2 ans ax

% RN iron CR
hc = finaldata.CR_RN(finaldata.grp==1,:);
ipd = finaldata.CR_RN(finaldata.grp==2,:);
gs = finaldata.CR_RN(finaldata.grp==3,:);

grpp = [1*ones(1,length(hc)) 2*ones(1,length(ipd)) ...
    3*ones(1,length(gs))];

clear Y
Y{:,1} = hc; Y{:,2} = ipd; Y{:,3} = gs;
Y2 = [hc' ipd' gs'];
clear hc ipd gs

close; figure;
s=swarmchart(grpp,Y2,'ko'); hold on;
s.XJitter = 'density'; s.XJitterWidth = 0.5;
violin(Y,'facecolor',[0.6 0.6 0.6],'edgecolor','k');
xticks([1 2 3]);
xticklabels({'HC','iPD','LRRK2-PD'});
a = get(gca,'XTickLabel'); set(gca,'XTickLabel',a,'fontsize',14,'FontWeight','bold')
ylabel('RN iron CR','fontweight','bold','fontsize',18);
axis([0.5 3.5 10 35]); set(gcf,'color','white'); 
f = gcf; exportgraphics(f,'Fig2_7.png','Resolution',300);
clear a grpp s Y Y2 ans ax

% RN iron nVol
hc = finaldata.nVol_RN(finaldata.grp==1,:);
ipd = finaldata.nVol_RN(finaldata.grp==2,:);
gs = finaldata.nVol_RN(finaldata.grp==3,:);

grpp = [1*ones(1,length(hc)) 2*ones(1,length(ipd)) ...
    3*ones(1,length(gs))];

clear Y
Y{:,1} = hc; Y{:,2} = ipd; Y{:,3} = gs; 
Y2 = [hc' ipd' gs'];
clear hc ipd gs 

close; figure;
s=swarmchart(grpp,Y2,'ko'); hold on;
s.XJitter = 'density'; s.XJitterWidth = 0.5;
violin(Y,'facecolor',[0.6 0.6 0.6],'edgecolor','k');
xticks([1 2 3]);
xticklabels({'HC','iPD','LRRK2-PD'});
a = get(gca,'XTickLabel'); set(gca,'XTickLabel',a,'fontsize',16,'FontWeight','bold');
ylabel('RN iron nVol','fontweight','bold','fontsize',18);
axis([0.5 3.5 -0.0001 0.0008]); set(gcf,'color','white');
f = gcf; exportgraphics(f,'Fig2_8.png','Resolution',300);
clear a grpp s Y Y2 ans ax
close all
