# Supplementary material for: Brainstem neuromelanin and iron MRI reveals a precise signature for idiopathic and LRRK2 Parkinson’s disease
Source: NPJ Parkinsons Dis. 2023 Apr 15;9:62. doi: 10.1038/s41531-023-00503-2 (PMC10105708; doi:10.1038/s41531-023-00503-2)
Supplement: Supplementary file 4 — Code compressed file [file 41531_2023_503_MOESM4_ESM.zip › code/ROC_analyses/Early_stage_PD/AUC_ROC.m]

function [th_max_heal,th_max_pat,AUC_healthy,AUC_patients, CI_healthy, CI_patients] = AUC_ROC( target,output )
%AUC_ROC Compute AUC and ROC curve depending of the diagnostic selected
%   Detailed explanation goes here
[tpr,fpr,th]=roc(target,output);

%plot ROC healthy subjects

distance_heal=zeros(1,length(fpr{1,1}));
distance_pat=zeros(1,length(fpr{1,1}));

for i=1:length(fpr{1,1})
    distance_heal(i)=sqrt(((0-fpr{1,1}(i))^2)+((1-tpr{1,1}(i))^2));
    distance_pat(i)=sqrt(((0-fpr{1,2}(i))^2)+((1-tpr{1,2}(i))^2));
end

pos_min_heal=find(distance_heal==min(distance_heal));
pos_min_pat=find(distance_pat==min(distance_pat));

figure()
plot(fpr{1,1},tpr{1,1},'r')
hold on
plot(fpr{1,2},tpr{1,2})
hold on
plot(fpr{1,1}(pos_min_heal),tpr{1,1}(pos_min_heal),'ro')
hold on
plot(fpr{1,2}(pos_min_pat),tpr{1,2}(pos_min_pat),'bo')

legend({'HS','PD','HS best aproximation','PD best aproximation'},'FontSize',14,'FontWeight','bold')
ylabel('True positive rate')
xlabel('False positive rate')

AUC_healthy=trapz(fpr{1,1},tpr{1,1});
AUC_patients=trapz(fpr{1,2},tpr{1,2});
th_max_heal=th{1,1}(pos_min_heal);
th_max_pat=th{1,2}(pos_min_pat);

%Plot fpr and tpr relatives to a threshold
figure()
plot(th{1,1},tpr{1,1},'r')
hold on
plot(th{1,2},tpr{1,2},'b')
hold on
plot(th{1,1},fpr{1,1},'r--*')
hold on
plot(th{1,2},fpr{1,2},'b--*')


plot(0:0.01:th_max_heal,repmat(tpr{1,1}(pos_min_heal),1,length(0:0.01:th_max_heal)),'m--')
plot(0:0.01:th_max_heal,repmat(fpr{1,1}(pos_min_heal),1,length(0:0.01:th_max_heal)),'m--')
plot(repmat(th_max_heal,1,length(0:0.01:tpr{1,1}(pos_min_heal))),0:0.01:tpr{1,1}(pos_min_heal),'m--')

plot(th_max_heal,tpr{1,1}(pos_min_heal),'om')
plot(th_max_heal,fpr{1,1}(pos_min_heal),'om')

plot(0:0.01:th_max_pat,repmat(tpr{1,2}(pos_min_pat),1,length(0:0.01:th_max_pat)),'c--')
plot(0:0.01:th_max_pat,repmat(fpr{1,2}(pos_min_pat),1,length(0:0.01:th_max_pat)),'c--')
plot(repmat(th_max_pat,1,length(0:0.01:tpr{1,2}(pos_min_pat))),0:0.01:tpr{1,2}(pos_min_pat),'c--')

plot(th_max_pat,tpr{1,2}(pos_min_pat),'oc')
plot(th_max_pat,fpr{1,2}(pos_min_pat),'oc')

legend({'healthy tpr','patients tpr','healthy fpr','patients fpr'},'FontSize',14,'FontWeight','Bold')
ylabel('rate')
xlabel('Threshold')
%Calculo intervalos de confianza. http://www.ncss.com/wp-content/themes/ncss/pdf/Procedures/PASS/Confidence_Intervals_for_the_Area_Under_an_ROC_Curve.pdf
N1=length(target(1,:));
N2=length(target(2,:));

Q1_healthy=AUC_healthy/(2-AUC_healthy);
Q2_healthy=2*(AUC_healthy^2)/(1+AUC_healthy);
SE_healthy=sqrt((AUC_healthy*(1-AUC_healthy)+(N1-1)*(Q1_healthy-AUC_healthy^2)+(N2-1)*(Q2_healthy-AUC_healthy^2))/(N1*N2));

Q1_patients=AUC_patients/(2-AUC_patients);
Q2_patients=(2*AUC_patients^2)/(1+AUC_patients);
SE_patients=sqrt((AUC_patients*(1-AUC_patients)+(N1-1)*(Q1_patients-AUC_patients^2)+(N2-1)*(Q2_patients-AUC_patients^2))/(N1*N2));


%equivalencia z_alfa/2 para 95%
z=1.96;
CI_healthy(1,1)=AUC_healthy-z*SE_healthy;
CI_healthy(1,2)=AUC_healthy+z*SE_healthy;

CI_patients(1,1)=AUC_patients-z*SE_patients;
CI_patients(1,2)=AUC_patients+z*SE_patients;

end
