# Supplementary material for: Brainstem neuromelanin and iron MRI reveals a precise signature for idiopathic and LRRK2 Parkinson’s disease
Source: NPJ Parkinsons Dis. 2023 Apr 15;9:62. doi: 10.1038/s41531-023-00503-2 (PMC10105708; doi:10.1038/s41531-023-00503-2)
Supplement: Supplementary file 4 — Code compressed file [file 41531_2023_503_MOESM4_ESM.zip › code/ROC_analyses/Early_stage_PD/a2_classify_binaryLogisticRegression_PDsubgroups_earlyStage.m]

clear,clc,close all

addpath(genpath(pwd));

%%%%%%%%%%%%%%%%%%%%%%%%%%%%%%%%%%%%%%%%%%%%%%%%%%%%%
% Specify maximum disease duration for the analysis
durationMax = 4;
%%%%%%%%%%%%%%%%%%%%%%%%%%%%%%%%%%%%%%%%%%%%%%%%%%%%%


%%%%%%%%% INPUT PARAMETERS %%%%%%%%%
%%%%%%%%%%%%%%%%%%%%%%%%%%%%%%%%%%%%
inputFile = 'predictors_clinicalPaper.mat';
%%%%%%%%%%%%%%%%%%%%%%%%%%%%%%%%%%%%

load(inputFile)


%%%%%%%%%%%%%%%%%%%%%%%%%%%%%%%%%%%%%%%%%%
resultsFile = 'Results_Quantif_3DandIron_thNM014_thSWI012_20210223.mat';
%%%%%%%%%%%%%%%%%%%%%%%%%%%%%%%%%%%%%%%%%%

load(resultsFile);

% Types of subjects:
iHC = find(Results(:,1)==1);
iPD = find(Results(:,2)==2);
iiPD = find(Results(:,1)==2);
iG2019S = find(Results(:,1)==3);
iGBA = find(Results(:,1)==4);

% Predictors:
% 1) SNc NM CR
% 2) SNc NM nVol
% 3) LC NM CR
% 4) LC NM nVol
% 5) SNc Iron CR
% 6) SNc Iron nVol
% 7) RN Iron CR
% 8) RN Iron nVol

predictorsAll = predictors;


%% Disease duration

load('Disease_duration.mat')

iPD_5y = iPD(duration(iPD)<=durationMax);
iiPD_5y = iiPD(duration(iiPD)<=durationMax);
iG2019S_5y = iG2019S(duration(iG2019S)<=durationMax);
iGBA_5y = iGBA(duration(iGBA)<=durationMax);

nPD_5y = length(iPD_5y);
niPD_5y = length(iiPD_5y);
nG2019S_5y = length(iG2019S_5y);
nGBA_5y = length(iGBA_5y);


%% 1) iPD vs. G2019S

target = Results(:,1)==2;   % iPD are 1's and rest are 0's
target_1 = [target(iiPD_5y); target(iG2019S_5y)];

% LCcr (no linear regression): 

predictors_1_LCcr = [ predictorsAll(iiPD_5y,3); predictorsAll(iG2019S_5y,3) ];
% Fit binary logistic regression model:
% mdl_1_LCcr = fitglm(predictors_1_LCcr,target_1)
mdl_1_LCcr = fitglm(predictors_1_LCcr,target_1,'Distribution','binomial','Link','logit')
ypred_1_LCcr = predict(mdl_1_LCcr,predictors_1_LCcr);
% Calculate AUC:
AUC_1_LCcr = auc( [target_1, ypred_1_LCcr] ,0.05,'boot',1000,'type','bca');
[Y_1_LCcr,X_1_LCcr] = roc([target_1, ypred_1_LCcr]);

% LCnvol (no linear regression): 

predictors_1_LCnvol = [ predictorsAll(iiPD_5y,4); predictorsAll(iG2019S_5y,4) ];
% Fit binary logistic regression model:
% mdl_1_LCnvol = fitglm(predictors_1_LCnvol,target_1)
mdl_1_LCnvol = fitglm(predictors_1_LCnvol,target_1,'Distribution','binomial','Link','logit')
ypred_1_LCnvol = predict(mdl_1_LCnvol,predictors_1_LCnvol);
% Calculate AUC:
AUC_1_LCnvol = auc( [target_1, ypred_1_LCnvol] ,0.05,'boot',1000,'type','bca');
[Y_1_LCnvol,X_1_LCnvol] = roc([target_1, ypred_1_LCnvol]);

% LC: 

predictors_1_LC = [ predictorsAll(iiPD_5y,3:4); predictorsAll(iG2019S_5y,3:4) ];
% Fit binary logistic regression model:
% mdl_1_LC = fitglm(predictors_1_LC,target_1)
mdl_1_LC = fitglm(predictors_1_LC,target_1,'Distribution','binomial','Link','logit')
ypred_1_LC = predict(mdl_1_LC,predictors_1_LC);
% Calculate AUC:
AUC_1_LC = auc( [target_1, ypred_1_LC] ,0.05,'boot',1000,'type','bca');
[Y_1_LC,X_1_LC] = roc([target_1, ypred_1_LC]);

% LC_RN: 

predictors_1_LC_RN = [ predictorsAll(iiPD_5y,3:4), predictorsAll(iiPD_5y,7:8); predictorsAll(iG2019S_5y,3:4), predictorsAll(iG2019S_5y,7:8) ];
% Fit binary logistic regression model:
% mdl_1_LC_RN = fitglm(predictors_1_LC_RN,target_1)
mdl_1_LC_RN = fitglm(predictors_1_LC_RN,target_1,'Distribution','binomial','Link','logit')
ypred_1_LC_RN = predict(mdl_1_LC_RN,predictors_1_LC_RN);
% Calculate AUC:
AUC_1_LC_RN = auc( [target_1, ypred_1_LC_RN] ,0.05,'boot',1000,'type','bca');
[Y_1_LC_RN,X_1_LC_RN] = roc([target_1, ypred_1_LC_RN]);

% LC_RN_SNnm: 

predictors_1_LC_RN_SNnm = [ predictorsAll(iiPD_5y,1:4), predictorsAll(iiPD_5y,7:8); predictorsAll(iG2019S_5y,1:4), predictorsAll(iG2019S_5y,7:8) ];
% Fit binary logistic regression model:
% mdl_1_LC_RN_SNnm = fitglm(predictors_1_LC_RN_SNnm,target_1)
mdl_1_LC_RN_SNnm = fitglm(predictors_1_LC_RN_SNnm,target_1,'Distribution','binomial','Link','logit')
ypred_1_LC_RN_SNnm = predict(mdl_1_LC_RN_SNnm,predictors_1_LC_RN_SNnm);
% Calculate AUC:
AUC_1_LC_RN_SNnm = auc( [target_1, ypred_1_LC_RN_SNnm] ,0.05,'boot',1000,'type','bca');
[Y_1_LC_RN_SNnm,X_1_LC_RN_SNnm] = roc([target_1, ypred_1_LC_RN_SNnm]);

% ALL: 

predictors_1_ALL = [ predictorsAll(iiPD_5y,:); predictorsAll(iG2019S_5y,:) ];
% Fit binary logistic regression model:
% mdl_1_ALL = fitglm(predictors_1_ALL,target_1)
mdl_1_ALL = fitglm(predictors_1_ALL,target_1,'Distribution','binomial','Link','logit')
ypred_1_ALL = predict(mdl_1_ALL,predictors_1_ALL);
% Calculate AUC:
AUC_1_ALL = auc( [target_1, ypred_1_ALL] ,0.05,'boot',1000,'type','bca');
[Y_1_ALL,X_1_ALL] = roc([target_1, ypred_1_ALL]);


%% 2) iPD vs. GBA

target = Results(:,1)==2;   % iPD are 1's and rest are 0's
target_2 = [target(iiPD_5y); target(iGBA_5y)];

% LCcr (no linear regression):

predictors_2_LCcr = [ predictorsAll(iiPD_5y,3); predictorsAll(iGBA_5y,3) ];
% Fit binary logistic regression model:
% mdl_2_LCcr = fitglm(predictors_2_LCcr,target_2)
mdl_2_LCcr = fitglm(predictors_2_LCcr,target_2,'Distribution','binomial','Link','logit')
ypred_2_LCcr = predict(mdl_2_LCcr,predictors_2_LCcr);
% Calculate AUC:
AUC_2_LCcr = auc( [target_2, ypred_2_LCcr] ,0.05,'boot',1000,'type','bca');
[Y_2_LCcr,X_2_LCcr] = roc([target_2, ypred_2_LCcr]);

% LCnvol (no linear regression): 

predictors_2_LCnvol = [ predictorsAll(iiPD_5y,4); predictorsAll(iGBA_5y,4) ];
% Fit binary logistic regression model:
% mdl_2_LCnvol = fitglm(predictors_2_LCnvol,target_2)
mdl_2_LCnvol = fitglm(predictors_2_LCnvol,target_2,'Distribution','binomial','Link','logit')
ypred_2_LCnvol = predict(mdl_2_LCnvol,predictors_2_LCnvol);
% Calculate AUC:
AUC_2_LCnvol = auc( [target_2, ypred_2_LCnvol] ,0.05,'boot',1000,'type','bca');
[Y_2_LCnvol,X_2_LCnvol] = roc([target_2, ypred_2_LCnvol]);

% LC:

predictors_2_LC = [ predictorsAll(iiPD_5y,3:4); predictorsAll(iGBA_5y,3:4) ];
% Fit binary logistic regression model:
% mdl_2_LC = fitglm(predictors_2_LC,target_2)
mdl_2_LC = fitglm(predictors_2_LC,target_2,'Distribution','binomial','Link','logit')
ypred_2_LC = predict(mdl_2_LC,predictors_2_LC);
% Calculate AUC:
AUC_2_LC = auc( [target_2, ypred_2_LC] ,0.05,'boot',1000,'type','bca');
[Y_2_LC,X_2_LC] = roc([target_2, ypred_2_LC]);

% LC_RN:

predictors_2_LC_RN = [ predictorsAll(iiPD_5y,3:4), predictorsAll(iiPD_5y,7:8); predictorsAll(iGBA_5y,3:4), predictorsAll(iGBA_5y,7:8) ];
% Fit binary logistic regression model:
% mdl_2_LC_RN = fitglm(predictors_2_LC_RN,target_2)
mdl_2_LC_RN = fitglm(predictors_2_LC_RN,target_2,'Distribution','binomial','Link','logit')
ypred_2_LC_RN = predict(mdl_2_LC_RN,predictors_2_LC_RN);
% Calculate AUC:
AUC_2_LC_RN = auc( [target_2, ypred_2_LC_RN] ,0.05,'boot',1000,'type','bca');
[Y_2_LC_RN,X_2_LC_RN] = roc([target_2, ypred_2_LC_RN]);

% LC_RN_SNnm:

predictors_2_LC_RN_SNnm = [ predictorsAll(iiPD_5y,1:4), predictorsAll(iiPD_5y,7:8); predictorsAll(iGBA_5y,1:4), predictorsAll(iGBA_5y,7:8) ];
% Fit binary logistic regression model:
% mdl_2_LC_RN_SNnm = fitglm(predictors_2_LC_RN_SNnm,target_2)
mdl_2_LC_RN_SNnm = fitglm(predictors_2_LC_RN_SNnm,target_2,'Distribution','binomial','Link','logit')
ypred_2_LC_RN_SNnm = predict(mdl_2_LC_RN_SNnm,predictors_2_LC_RN_SNnm);
% Calculate AUC:
AUC_2_LC_RN_SNnm = auc( [target_2, ypred_2_LC_RN_SNnm] ,0.05,'boot',1000,'type','bca');
[Y_2_LC_RN_SNnm,X_2_LC_RN_SNnm] = roc([target_2, ypred_2_LC_RN_SNnm]);

% ALL:

predictors_2_ALL = [ predictorsAll(iiPD_5y,:); predictorsAll(iGBA_5y,:) ];
% Fit binary logistic regression model:
% mdl_2_ALL = fitglm(predictors_2_ALL,target_2)
mdl_2_ALL = fitglm(predictors_2_ALL,target_2,'Distribution','binomial','Link','logit')
ypred_2_ALL = predict(mdl_2_ALL,predictors_2_ALL);
% Calculate AUC:
AUC_2_ALL = auc( [target_2, ypred_2_ALL] ,0.05,'boot',1000,'type','bca');
[Y_2_ALL,X_2_ALL] = roc([target_2, ypred_2_ALL]);


%% 3) G2019S vs. GBA

target = Results(:,1)==3;   % LRRK2-PD are 1's and rest are 0's
target_3 = [target(iG2019S_5y); target(iGBA_5y)];

% LCcr (no linear regression): 

predictors_3_LCcr = [ predictorsAll(iG2019S_5y,3); predictorsAll(iGBA_5y,3) ];
% Fit binary logistic regression model:
% mdl_3_LCcr = fitglm(predictors_3_LCcr,target_3)
mdl_3_LCcr = fitglm(predictors_3_LCcr,target_3,'Distribution','binomial','Link','logit')
ypred_3_LCcr = predict(mdl_3_LCcr,predictors_3_LCcr);
% Calculate AUC:
AUC_3_LCcr = auc( [target_3, ypred_3_LCcr] ,0.05,'boot',1000,'type','bca');
[Y_3_LCcr,X_3_LCcr] = roc([target_3, ypred_3_LCcr]);

% LCnvol (no linear regression): 

predictors_3_LCnvol = [ predictorsAll(iG2019S_5y,4); predictorsAll(iGBA_5y,4) ];
% Fit binary logistic regression model:
% mdl_3_LCnvol = fitglm(predictors_3_LCnvol,target_3)
mdl_3_LCnvol = fitglm(predictors_3_LCnvol,target_3,'Distribution','binomial','Link','logit')
ypred_3_LCnvol = predict(mdl_3_LCnvol,predictors_3_LCnvol);
% Calculate AUC:
AUC_3_LCnvol = auc( [target_3, ypred_3_LCnvol] ,0.05,'boot',1000,'type','bca');
[Y_3_LCnvol,X_3_LCnvol] = roc([target_3, ypred_3_LCnvol]);

% LC:

predictors_3_LC = [ predictorsAll(iG2019S_5y,3:4); predictorsAll(iGBA_5y,3:4) ];
% Fit binary logistic regression model:
% mdl_3_LC = fitglm(predictors_3_LC,target_3)
mdl_3_LC = fitglm(predictors_3_LC,target_3,'Distribution','binomial','Link','logit')
ypred_3_LC = predict(mdl_3_LC,predictors_3_LC);
% Calculate AUC:
AUC_3_LC = auc( [target_3, ypred_3_LC] ,0.05,'boot',1000,'type','bca');
[Y_3_LC,X_3_LC] = roc([target_3, ypred_3_LC]);

% LC_RN:

predictors_3_LC_RN = [ predictorsAll(iG2019S_5y,3:4), predictorsAll(iG2019S_5y,7:8); predictorsAll(iGBA_5y,3:4), predictorsAll(iGBA_5y,7:8) ];
% Fit binary logistic regression model:
% mdl_3_LC_RN = fitglm(predictors_3_LC_RN,target_3)
mdl_3_LC_RN = fitglm(predictors_3_LC_RN,target_3,'Distribution','binomial','Link','logit')
ypred_3_LC_RN = predict(mdl_3_LC_RN,predictors_3_LC_RN);
% Calculate AUC:
AUC_3_LC_RN = auc( [target_3, ypred_3_LC_RN] ,0.05,'boot',1000,'type','bca');
[Y_3_LC_RN,X_3_LC_RN] = roc([target_3, ypred_3_LC_RN]);

% LC_RN_SNnm:

predictors_3_LC_RN_SNnm = [ predictorsAll(iG2019S_5y,1:4), predictorsAll(iG2019S_5y,7:8); predictorsAll(iGBA_5y,1:4), predictorsAll(iGBA_5y,7:8) ];
% Fit binary logistic regression model:
% mdl_3_LC_RN_SNnm = fitglm(predictors_3_LC_RN_SNnm,target_3)
mdl_3_LC_RN_SNnm = fitglm(predictors_3_LC_RN_SNnm,target_3,'Distribution','binomial','Link','logit')
ypred_3_LC_RN_SNnm = predict(mdl_3_LC_RN_SNnm,predictors_3_LC_RN_SNnm);
% Calculate AUC:
AUC_3_LC_RN_SNnm = auc( [target_3, ypred_3_LC_RN_SNnm] ,0.05,'boot',1000,'type','bca');
[Y_3_LC_RN_SNnm,X_3_LC_RN_SNnm] = roc([target_3, ypred_3_LC_RN_SNnm]);

% ALL:

predictors_3_ALL = [ predictorsAll(iG2019S_5y,:); predictorsAll(iGBA_5y,:) ];
% Fit binary logistic regression model:
% mdl_3_ALL = fitglm(predictors_3_ALL,target_3)
mdl_3_ALL = fitglm(predictors_3_ALL,target_3,'Distribution','binomial','Link','logit')
ypred_3_ALL = predict(mdl_3_ALL,predictors_3_ALL);
% Calculate AUC:
AUC_3_ALL = auc( [target_3, ypred_3_ALL] ,0.05,'boot',1000,'type','bca');
[Y_3_ALL,X_3_ALL] = roc([target_3, ypred_3_ALL]);


%% 4) HC vs. iPD

target = Results(:,1)==1;   % HC are 1's and rest are 0's
target_4 = [target(iHC); target(iiPD_5y)];

% LCcr (no linear regression): 

predictors_4_LCcr = [ predictorsAll(iHC,3); predictorsAll(iiPD_5y,3) ];
% Fit binary logistic regression model:
% mdl_4_LCcr = fitglm(predictors_4_LCcr,target_4)
mdl_4_LCcr = fitglm(predictors_4_LCcr,target_4,'Distribution','binomial','Link','logit')
ypred_4_LCcr = predict(mdl_4_LCcr,predictors_4_LCcr);
% Calculate AUC:
AUC_4_LCcr = auc( [target_4, ypred_4_LCcr] ,0.05,'boot',1000,'type','bca');
[Y_4_LCcr,X_4_LCcr] = roc([target_4, ypred_4_LCcr]);

% LCnvol (no linear regression): 

predictors_4_LCnvol = [ predictorsAll(iHC,4); predictorsAll(iiPD_5y,4) ];
% Fit binary logistic regression model:
% mdl_4_LCnvol = fitglm(predictors_4_LCnvol,target_4)
mdl_4_LCnvol = fitglm(predictors_4_LCnvol,target_4,'Distribution','binomial','Link','logit')
ypred_4_LCnvol = predict(mdl_4_LCnvol,predictors_4_LCnvol);
% Calculate AUC:
AUC_4_LCnvol = auc( [target_4, ypred_4_LCnvol] ,0.05,'boot',1000,'type','bca');
[Y_4_LCnvol,X_4_LCnvol] = roc([target_4, ypred_4_LCnvol]);

% LC:

predictors_4_LC = [ predictorsAll(iHC,3:4); predictorsAll(iiPD_5y,3:4) ];
% Fit binary logistic regression model:
% mdl_4_LC = fitglm(predictors_4_LC,target_4)
mdl_4_LC = fitglm(predictors_4_LC,target_4,'Distribution','binomial','Link','logit')
ypred_4_LC = predict(mdl_4_LC,predictors_4_LC);
% Calculate AUC:
AUC_4_LC = auc( [target_4, ypred_4_LC] ,0.05,'boot',1000,'type','bca');
[Y_4_LC,X_4_LC] = roc([target_4, ypred_4_LC]);

% LC_RN:

predictors_4_LC_RN = [ predictorsAll(iHC,3:4), predictorsAll(iHC,7:8); predictorsAll(iiPD_5y,3:4), predictorsAll(iiPD_5y,7:8) ];
% Fit binary logistic regression model:
% mdl_4_LC_RN = fitglm(predictors_4_LC_RN,target_4)
mdl_4_LC_RN = fitglm(predictors_4_LC_RN,target_4,'Distribution','binomial','Link','logit')
ypred_4_LC_RN = predict(mdl_4_LC_RN,predictors_4_LC_RN);
% Calculate AUC:
AUC_4_LC_RN = auc( [target_4, ypred_4_LC_RN] ,0.05,'boot',1000,'type','bca');
[Y_4_LC_RN,X_4_LC_RN] = roc([target_4, ypred_4_LC_RN]);

% LC_RN_SNnm:

predictors_4_LC_RN_SNnm = [ predictorsAll(iHC,1:4), predictorsAll(iHC,7:8); predictorsAll(iiPD_5y,1:4), predictorsAll(iiPD_5y,7:8) ];
% Fit binary logistic regression model:
% mdl_4_LC_RN_SNnm = fitglm(predictors_4_LC_RN_SNnm,target_4)
mdl_4_LC_RN_SNnm = fitglm(predictors_4_LC_RN_SNnm,target_4,'Distribution','binomial','Link','logit')
ypred_4_LC_RN_SNnm = predict(mdl_4_LC_RN_SNnm,predictors_4_LC_RN_SNnm);
% Calculate AUC:
AUC_4_LC_RN_SNnm = auc( [target_4, ypred_4_LC_RN_SNnm] ,0.05,'boot',1000,'type','bca');
[Y_4_LC_RN_SNnm,X_4_LC_RN_SNnm] = roc([target_4, ypred_4_LC_RN_SNnm]);

% ALL:

predictors_4_ALL = [ predictorsAll(iHC,:); predictorsAll(iiPD_5y,:) ];
% Fit binary logistic regression model:
% mdl_4_ALL = fitglm(predictors_4_ALL,target_4)
mdl_4_ALL = fitglm(predictors_4_ALL,target_4,'Distribution','binomial','Link','logit')
ypred_4_ALL = predict(mdl_4_ALL,predictors_4_ALL);
% Calculate AUC:
AUC_4_ALL = auc( [target_4, ypred_4_ALL] ,0.05,'boot',1000,'type','bca');
[Y_4_ALL,X_4_ALL] = roc([target_4, ypred_4_ALL]);


%% 5) HC vs. G2019S

target = Results(:,1)==1;   % HC are 1's and rest are 0's
target_5 = [target(iHC); target(iG2019S_5y)];

% LCcr (no linear regression): 

predictors_5_LCcr = [ predictorsAll(iHC,3); predictorsAll(iG2019S_5y,3) ];
% Fit binary logistic regression model:
% mdl_5_LCcr = fitglm(predictors_5_LCcr,target_5)
mdl_5_LCcr = fitglm(predictors_5_LCcr,target_5,'Distribution','binomial','Link','logit')
ypred_5_LCcr = predict(mdl_5_LCcr,predictors_5_LCcr);
% Calculate AUC:
AUC_5_LCcr = auc( [target_5, ypred_5_LCcr] ,0.05,'boot',1000,'type','bca');
[Y_5_LCcr,X_5_LCcr] = roc([target_5, ypred_5_LCcr]);

% LCnvol (no linear regression): 

predictors_5_LCnvol = [ predictorsAll(iHC,4); predictorsAll(iG2019S_5y,4) ];
% Fit binary logistic regression model:
% mdl_5_LCnvol = fitglm(predictors_5_LCnvol,target_5)
mdl_5_LCnvol = fitglm(predictors_5_LCnvol,target_5,'Distribution','binomial','Link','logit')
ypred_5_LCnvol = predict(mdl_5_LCnvol,predictors_5_LCnvol);
% Calculate AUC:
AUC_5_LCnvol = auc( [target_5, ypred_5_LCnvol] ,0.05,'boot',1000,'type','bca');
[Y_5_LCnvol,X_5_LCnvol] = roc([target_5, ypred_5_LCnvol]);

% LC:

predictors_5_LC = [ predictorsAll(iHC,3:4); predictorsAll(iG2019S_5y,3:4) ];
% Fit binary logistic regression model:
% mdl_5_LC = fitglm(predictors_5_LC,target_5)
mdl_5_LC = fitglm(predictors_5_LC,target_5,'Distribution','binomial','Link','logit')
ypred_5_LC = predict(mdl_5_LC,predictors_5_LC);
% Calculate AUC:
AUC_5_LC = auc( [target_5, ypred_5_LC] ,0.05,'boot',1000,'type','bca');
[Y_5_LC,X_5_LC] = roc([target_5, ypred_5_LC]);

% LC_RN:

predictors_5_LC_RN = [ predictorsAll(iHC,3:4), predictorsAll(iHC,7:8); predictorsAll(iG2019S_5y,3:4), predictorsAll(iG2019S_5y,7:8) ];
% Fit binary logistic regression model:
% mdl_5_LC_RN = fitglm(predictors_5_LC_RN,target_5)
mdl_5_LC_RN = fitglm(predictors_5_LC_RN,target_5,'Distribution','binomial','Link','logit')
ypred_5_LC_RN = predict(mdl_5_LC_RN,predictors_5_LC_RN);
% Calculate AUC:
AUC_5_LC_RN = auc( [target_5, ypred_5_LC_RN] ,0.05,'boot',1000,'type','bca');
[Y_5_LC_RN,X_5_LC_RN] = roc([target_5, ypred_5_LC_RN]);

% LC_RN_SNnm:

predictors_5_LC_RN_SNnm = [ predictorsAll(iHC,1:4), predictorsAll(iHC,7:8); predictorsAll(iG2019S_5y,1:4), predictorsAll(iG2019S_5y,7:8) ];
% Fit binary logistic regression model:
% mdl_5_LC_RN_SNnm = fitglm(predictors_5_LC_RN_SNnm,target_5)
mdl_5_LC_RN_SNnm = fitglm(predictors_5_LC_RN_SNnm,target_5,'Distribution','binomial','Link','logit')
ypred_5_LC_RN_SNnm = predict(mdl_5_LC_RN_SNnm,predictors_5_LC_RN_SNnm);
% Calculate AUC:
AUC_5_LC_RN_SNnm = auc( [target_5, ypred_5_LC_RN_SNnm] ,0.05,'boot',1000,'type','bca');
[Y_5_LC_RN_SNnm,X_5_LC_RN_SNnm] = roc([target_5, ypred_5_LC_RN_SNnm]);

% ALL:

predictors_5_ALL = [ predictorsAll(iHC,:); predictorsAll(iG2019S_5y,:) ];
% Fit binary logistic regression model:
% mdl_5_ALL = fitglm(predictors_5_ALL,target_5)
mdl_5_ALL = fitglm(predictors_5_ALL,target_5,'Distribution','binomial','Link','logit')
ypred_5_ALL = predict(mdl_5_ALL,predictors_5_ALL);
% Calculate AUC:
AUC_5_ALL = auc( [target_5, ypred_5_ALL] ,0.05,'boot',1000,'type','bca');
[Y_5_ALL,X_5_ALL] = roc([target_5, ypred_5_ALL]);


%% 6) HC vs. GBA

target = Results(:,1)==1;   % HC are 1's and rest are 0's
target_6 = [target(iHC); target(iGBA_5y)];

% LCcr (no linear regression): 

predictors_6_LCcr = [ predictorsAll(iHC,3); predictorsAll(iGBA_5y,3) ];
% Fit binary logistic regression model:
% mdl_6_LCcr = fitglm(predictors_6_LCcr,target_6)
mdl_6_LCcr = fitglm(predictors_6_LCcr,target_6,'Distribution','binomial','Link','logit')
ypred_6_LCcr = predict(mdl_6_LCcr,predictors_6_LCcr);
% Calculate AUC:
AUC_6_LCcr = auc( [target_6, ypred_6_LCcr] ,0.05,'boot',1000,'type','bca');
[Y_6_LCcr,X_6_LCcr] = roc([target_6, ypred_6_LCcr]);

% LCnvol (no linear regression): 

predictors_6_LCnvol = [ predictorsAll(iHC,4); predictorsAll(iGBA_5y,4) ];
% Fit binary logistic regression model:
% mdl_6_LCnvol = fitglm(predictors_6_LCnvol,target_6)
mdl_6_LCnvol = fitglm(predictors_6_LCnvol,target_6,'Distribution','binomial','Link','logit')
ypred_6_LCnvol = predict(mdl_6_LCnvol,predictors_6_LCnvol);
% Calculate AUC:
AUC_6_LCnvol = auc( [target_6, ypred_6_LCnvol] ,0.05,'boot',1000,'type','bca');
[Y_6_LCnvol,X_6_LCnvol] = roc([target_6, ypred_6_LCnvol]);

% LC:

predictors_6_LC = [ predictorsAll(iHC,3:4); predictorsAll(iGBA_5y,3:4) ];
% Fit binary logistic regression model:
% mdl_6_LC = fitglm(predictors_6_LC,target_6)
mdl_6_LC = fitglm(predictors_6_LC,target_6,'Distribution','binomial','Link','logit')
ypred_6_LC = predict(mdl_6_LC,predictors_6_LC);
% Calculate AUC:
AUC_6_LC = auc( [target_6, ypred_6_LC] ,0.05,'boot',1000,'type','bca');
[Y_6_LC,X_6_LC] = roc([target_6, ypred_6_LC]);

% LC_RN:

predictors_6_LC_RN = [ predictorsAll(iHC,3:4), predictorsAll(iHC,7:8); predictorsAll(iGBA_5y,3:4), predictorsAll(iGBA_5y,7:8) ];
% Fit binary logistic regression model:
% mdl_6_LC_RN = fitglm(predictors_6_LC_RN,target_6)
mdl_6_LC_RN = fitglm(predictors_6_LC_RN,target_6,'Distribution','binomial','Link','logit')
ypred_6_LC_RN = predict(mdl_6_LC_RN,predictors_6_LC_RN);
% Calculate AUC:
AUC_6_LC_RN = auc( [target_6, ypred_6_LC_RN] ,0.05,'boot',1000,'type','bca');
[Y_6_LC_RN,X_6_LC_RN] = roc([target_6, ypred_6_LC_RN]);

% LC_RN_SNnm:

predictors_6_LC_RN_SNnm = [ predictorsAll(iHC,1:4), predictorsAll(iHC,7:8); predictorsAll(iGBA_5y,1:4), predictorsAll(iGBA_5y,7:8) ];
% Fit binary logistic regression model:
% mdl_6_LC_RN_SNnm = fitglm(predictors_6_LC_RN_SNnm,target_6)
mdl_6_LC_RN_SNnm = fitglm(predictors_6_LC_RN_SNnm,target_6,'Distribution','binomial','Link','logit')
ypred_6_LC_RN_SNnm = predict(mdl_6_LC_RN_SNnm,predictors_6_LC_RN_SNnm);
% Calculate AUC:
AUC_6_LC_RN_SNnm = auc( [target_6, ypred_6_LC_RN_SNnm] ,0.05,'boot',1000,'type','bca');
[Y_6_LC_RN_SNnm,X_6_LC_RN_SNnm] = roc([target_6, ypred_6_LC_RN_SNnm]);

% ALL:

predictors_6_ALL = [ predictorsAll(iHC,:); predictorsAll(iGBA_5y,:) ];
% Fit binary logistic regression model:
% mdl_6_ALL = fitglm(predictors_6_ALL,target_6)
mdl_6_ALL = fitglm(predictors_6_ALL,target_6,'Distribution','binomial','Link','logit')
ypred_6_ALL = predict(mdl_6_ALL,predictors_6_ALL);
% Calculate AUC:
AUC_6_ALL = auc( [target_6, ypred_6_ALL] ,0.05,'boot',1000,'type','bca');
[Y_6_ALL,X_6_ALL] = roc([target_6, ypred_6_ALL]);


%% --DRAW per group comparison:

% Parameters used:
% 1) LCcr
% 2) LCnvol
% 3) LC (linear reg)
% 4) LC & RN (linear reg)
% 5) LC & RN & SNc-NM (linear reg)
% 6) LC & RN & SNc-NM & SNc-iron (linear reg)

% 1) iPD vs. LRRK2-PD
figure('Name','ROC for iPD vs. LRRK2-PD','Position', get(0, 'Screensize')); 
box on;
hold on;
plot(X_1_LCcr,Y_1_LCcr,'-r', 'LineWidth',4); 
plot(X_1_LCnvol,Y_1_LCnvol,'-b', 'LineWidth',4); 
plot(X_1_LC,Y_1_LC,'-c', 'LineWidth',4); 
plot(X_1_LC_RN,Y_1_LC_RN,'-m', 'LineWidth',4); 
plot(X_1_LC_RN_SNnm,Y_1_LC_RN_SNnm,'-','Color','#00CC00', 'LineWidth',4); 
plot(X_1_ALL,Y_1_ALL,'-','Color','#FFD700', 'LineWidth',4); 
plot([0 1],[0 1],'-k', 'LineWidth',1);
axis square
xlabel('1-Specificity','fontsize',20);
ylabel('Sensitivity','fontsize',20);
xticks(0:0.2:1);
yticks(0:0.2:1);
ax = gca;
ax.FontSize = 20; 
legend(['LC NM CR (AUC=' num2str(AUC_1_LCcr,'%.3f') ')'],...
    ['LC NM nVol (AUC=' num2str(AUC_1_LCnvol,'%.3f') ')'],...
    ['LogReg LC (AUC=' num2str(AUC_1_LC,'%.3f') ')'],...
    ['LogReg LC + RN (AUC=' num2str(AUC_1_LC_RN,'%.3f') ')'],...
    ['LogReg LC + RN + SNc NM (AUC=' num2str(AUC_1_LC_RN_SNnm,'%.3f') ')'],...
    ['LogReg LC + RN + SNc NM+iron (AUC=' num2str(AUC_1_ALL,'%.3f') ')'],...
    'Location', 'Southeast', 'FontSize',22);
exportgraphics(ax,'Z:\DEPARTAMENTO\Imagen\ConBackup\Mikel\AtlasSegmentation\a2_Atlas_Barcelona\Resultados\Binary_Logistic_Regression_NPD2022\ROC_iPDvsLRRK2.tif','Resolution',300)


% 2) iPD vs. GBA-PD
figure('Name','ROC for iPD vs. GBA-PD','Position', get(0, 'Screensize')); 
box on;
hold on;
plot(X_2_LCcr,Y_2_LCcr,'-r', 'LineWidth',4); 
plot(X_2_LCnvol,Y_2_LCnvol,'-b', 'LineWidth',4); 
plot(X_2_LC,Y_2_LC,'-c', 'LineWidth',4); 
plot(X_2_LC_RN,Y_2_LC_RN,'-m', 'LineWidth',4); 
plot(X_2_LC_RN_SNnm,Y_2_LC_RN_SNnm,'-','Color','#00CC00', 'LineWidth',4); 
plot(X_2_ALL,Y_2_ALL,'-','Color','#FFD700', 'LineWidth',4); 
plot([0 1],[0 1],'-k', 'LineWidth',1);
axis square
xlabel('1-Specificity','fontsize',20);
ylabel('Sensitivity','fontsize',20);
xticks(0:0.2:1);
yticks(0:0.2:1);
ax = gca;
ax.FontSize = 20; 
legend(['LC NM CR (AUC=' num2str(AUC_2_LCcr,'%.3f') ')'],...
    ['LC NM nVol (AUC=' num2str(AUC_2_LCnvol,'%.3f') ')'],...
    ['LogReg LC (AUC=' num2str(AUC_2_LC,'%.3f') ')'],...
    ['LogReg LC + RN (AUC=' num2str(AUC_2_LC_RN,'%.3f') ')'],...
    ['LogReg LC + RN + SNc NM (AUC=' num2str(AUC_2_LC_RN_SNnm,'%.3f') ')'],...
    ['LogReg LC + RN + SNc NM+iron (AUC=' num2str(AUC_2_ALL,'%.3f') ')'],...
    'Location', 'Southeast', 'FontSize',22);
exportgraphics(ax,'Z:\DEPARTAMENTO\Imagen\ConBackup\Mikel\AtlasSegmentation\a2_Atlas_Barcelona\Resultados\Binary_Logistic_Regression_NPD2022\ROC_iPDvsGBA.tif','Resolution',300)


% 3) LRRK2-PD vs. GBA-PD
figure('Name','ROC for LRRK2-PD vs. GBA-PD','Position', get(0, 'Screensize')); 
box on;
hold on;
plot(X_3_LCcr,Y_3_LCcr,'-r', 'LineWidth',4); 
plot(X_3_LCnvol,Y_3_LCnvol,'-b', 'LineWidth',4); 
plot(X_3_LC,Y_3_LC,'-c', 'LineWidth',4); 
plot(X_3_LC_RN,Y_3_LC_RN,'-m', 'LineWidth',4); 
plot(X_3_LC_RN_SNnm,Y_3_LC_RN_SNnm,'-','Color','#00CC00', 'LineWidth',4); 
plot(X_3_ALL,Y_3_ALL,'-','Color','#FFD700', 'LineWidth',4); 
plot([0 1],[0 1],'-k', 'LineWidth',1);
axis square
xlabel('1-Specificity','fontsize',20);
ylabel('Sensitivity','fontsize',20);
xticks(0:0.2:1);
yticks(0:0.2:1);
ax = gca;
ax.FontSize = 20; 
legend(['LC NM CR (AUC=' num2str(AUC_3_LCcr,'%.3f') ')'],...
    ['LC NM nVol (AUC=' num2str(AUC_3_LCnvol,'%.3f') ')'],...
    ['LogReg LC (AUC=' num2str(AUC_3_LC,'%.3f') ')'],...
    ['LogReg LC + RN (AUC=' num2str(AUC_3_LC_RN,'%.3f') ')'],...
    ['LogReg LC + RN + SNc NM (AUC=' num2str(AUC_3_LC_RN_SNnm,'%.3f') ')'],...
    ['LogReg LC + RN + SNc NM+iron (AUC=' num2str(AUC_3_ALL,'%.3f') ')'],...
    'Location', 'Southeast', 'FontSize',22);
exportgraphics(ax,'Z:\DEPARTAMENTO\Imagen\ConBackup\Mikel\AtlasSegmentation\a2_Atlas_Barcelona\Resultados\Binary_Logistic_Regression_NPD2022\ROC_LRRK2vsGBA.tif','Resolution',300)


% 4) HC vs. iPD
figure('Name','ROC for HC vs. iPD','Position', get(0, 'Screensize')); 
box on;
hold on;
plot(X_4_LCcr,Y_4_LCcr,'-r', 'LineWidth',4); 
plot(X_4_LCnvol,Y_4_LCnvol,'-b', 'LineWidth',4); 
plot(X_4_LC,Y_4_LC,'-c', 'LineWidth',4); 
plot(X_4_LC_RN,Y_4_LC_RN,'-m', 'LineWidth',4); 
plot(X_4_LC_RN_SNnm,Y_4_LC_RN_SNnm,'-','Color','#00CC00', 'LineWidth',4); 
plot(X_4_ALL,Y_4_ALL,'-','Color','#FFD700', 'LineWidth',4); 
plot([0 1],[0 1],'-k', 'LineWidth',1);
axis square
xlabel('1-Specificity','fontsize',20);
ylabel('Sensitivity','fontsize',20);
xticks(0:0.2:1);
yticks(0:0.2:1);
ax = gca;
ax.FontSize = 20; 
legend(['LC NM CR (AUC=' num2str(AUC_4_LCcr,'%.3f') ')'],...
    ['LC NM nVol (AUC=' num2str(AUC_4_LCnvol,'%.3f') ')'],...
    ['LogReg LC (AUC=' num2str(AUC_4_LC,'%.3f') ')'],...
    ['LogReg LC + RN (AUC=' num2str(AUC_4_LC_RN,'%.3f') ')'],...
    ['LogReg LC + RN + SNc NM (AUC=' num2str(AUC_4_LC_RN_SNnm,'%.3f') ')'],...
    ['LogReg LC + RN + SNc NM+iron (AUC=' num2str(AUC_4_ALL,'%.3f') ')'],...
    'Location', 'Southeast', 'FontSize',22);
exportgraphics(ax,'Z:\DEPARTAMENTO\Imagen\ConBackup\Mikel\AtlasSegmentation\a2_Atlas_Barcelona\Resultados\Binary_Logistic_Regression_NPD2022\ROC_HCvsiPD.tif','Resolution',300)


% 5) HC vs. LRRK2-PD
figure('Name','ROC for HC vs. LRRK2-PD','Position', get(0, 'Screensize')); 
box on;
hold on;
plot(X_5_LCcr,Y_5_LCcr,'-r', 'LineWidth',4); 
plot(X_5_LCnvol,Y_5_LCnvol,'-b', 'LineWidth',4); 
plot(X_5_LC,Y_5_LC,'-c', 'LineWidth',4); 
plot(X_5_LC_RN,Y_5_LC_RN,'-m', 'LineWidth',4); 
plot(X_5_LC_RN_SNnm,Y_5_LC_RN_SNnm,'-','Color','#00CC00', 'LineWidth',4); 
plot(X_5_ALL,Y_5_ALL,'-','Color','#FFD700', 'LineWidth',4); 
plot([0 1],[0 1],'-k', 'LineWidth',1);
axis square
xlabel('1-Specificity','fontsize',20);
ylabel('Sensitivity','fontsize',20);
xticks(0:0.2:1);
yticks(0:0.2:1);
ax = gca;
ax.FontSize = 20; 
legend(['LC NM CR (AUC=' num2str(AUC_5_LCcr,'%.3f') ')'],...
    ['LC NM nVol (AUC=' num2str(AUC_5_LCnvol,'%.3f') ')'],...
    ['LogReg LC (AUC=' num2str(AUC_5_LC,'%.3f') ')'],...
    ['LogReg LC + RN (AUC=' num2str(AUC_5_LC_RN,'%.3f') ')'],...
    ['LogReg LC + RN + SNc NM (AUC=' num2str(AUC_5_LC_RN_SNnm,'%.3f') ')'],...
    ['LogReg LC + RN + SNc NM+iron (AUC=' num2str(AUC_5_ALL,'%.3f') ')'],...
    'Location', 'Southeast', 'FontSize',22);
exportgraphics(ax,'Z:\DEPARTAMENTO\Imagen\ConBackup\Mikel\AtlasSegmentation\a2_Atlas_Barcelona\Resultados\Binary_Logistic_Regression_NPD2022\ROC_HCvsLRRK2.tif','Resolution',300)


% 6) HC vs. GBA-PD
figure('Name','ROC for HC vs. GBA-PD','Position', get(0, 'Screensize')); 
box on;
hold on;
plot(X_6_LCcr,Y_6_LCcr,'-r', 'LineWidth',4); 
plot(X_6_LCnvol,Y_6_LCnvol,'-b', 'LineWidth',4); 
plot(X_6_LC,Y_6_LC,'-c', 'LineWidth',4); 
plot(X_6_LC_RN,Y_6_LC_RN,'-m', 'LineWidth',4); 
plot(X_6_LC_RN_SNnm,Y_6_LC_RN_SNnm,'-','Color','#00CC00', 'LineWidth',4); 
plot(X_6_ALL,Y_6_ALL,'-','Color','#FFD700', 'LineWidth',4); 
plot([0 1],[0 1],'-k', 'LineWidth',1);
axis square
xlabel('1-Specificity','fontsize',20);
ylabel('Sensitivity','fontsize',20);
xticks(0:0.2:1);
yticks(0:0.2:1);
ax = gca;
ax.FontSize = 20; 
legend(['LC NM CR (AUC=' num2str(AUC_6_LCcr,'%.3f') ')'],...
    ['LC NM nVol (AUC=' num2str(AUC_6_LCnvol,'%.3f') ')'],...
    ['LogReg LC (AUC=' num2str(AUC_6_LC,'%.3f') ')'],...
    ['LogReg LC + RN (AUC=' num2str(AUC_6_LC_RN,'%.3f') ')'],...
    ['LogReg LC + RN + SNc NM (AUC=' num2str(AUC_6_LC_RN_SNnm,'%.3f') ')'],...
    ['LogReg LC + RN + SNc NM+iron (AUC=' num2str(AUC_6_ALL,'%.3f') ')'],...
    'Location', 'Southeast', 'FontSize',22);
exportgraphics(ax,'Z:\DEPARTAMENTO\Imagen\ConBackup\Mikel\AtlasSegmentation\a2_Atlas_Barcelona\Resultados\Binary_Logistic_Regression_NPD2022\ROC_HCvsGBA.tif','Resolution',300)


% %% --DRAW per parameter combination:
% 
% % LC CR and nVol combined with logistic regression:
% figure('Name','LC ROC for HC, iPD, LRRK2-PD and GBA-PD'); 
% box on;
% hold on;
% plot(X_4_LC,Y_4_LC,'-r', 'LineWidth',4); 
% plot(X_5_LC,Y_5_LC,'-b', 'LineWidth',4); 
% plot(X_6_LC,Y_6_LC,'-c', 'LineWidth',4); 
% plot(X_1_LC,Y_1_LC,'-m', 'LineWidth',4); 
% plot(X_2_LC,Y_2_LC,'-','Color','#00CC00', 'LineWidth',4); 
% plot(X_3_LC,Y_3_LC,'-','Color','#FFD700', 'LineWidth',4); 
% axis square
% xlabel('1-Specificity','fontsize',17);
% ylabel('Sensitivity','fontsize',17);
% xticks(0:0.2:1);
% yticks(0:0.2:1);
% ax = gca;
% ax.FontSize = 16; 
% legend(['HC vs. iPD (AUC=' num2str(AUC_4_LC,'%.3f') ')'], ['HC vs. LRRK2-PD (AUC=' num2str(AUC_5_LC,'%.3f') ')'],...
%     ['HC vs. GBA-PD (AUC=' num2str(AUC_6_LC,'%.3f') ')'], ['iPD vs. LRRK2-PD (AUC=' num2str(AUC_1_LC,'%.3f') ')'],...
%     ['iPD vs. GBA-PD (AUC=' num2str(AUC_2_LC,'%.3f') ')'], ['LRRK2-PD vs. GBA-PD (AUC=' num2str(AUC_3_LC,'%.3f') ')'],...
%     'Location', 'Southeast', 'FontSize',16);
% 
% % LC and RN combined with logistic regression:
% figure('Name','LC&RN ROC for HC, iPD, LRRK2-PD and GBA-PD'); 
% box on;
% hold on;
% plot(X_4_LC_RN,Y_4_LC_RN,'-r', 'LineWidth',4); 
% plot(X_5_LC_RN,Y_5_LC_RN,'-b', 'LineWidth',4); 
% plot(X_6_LC_RN,Y_6_LC_RN,'-c', 'LineWidth',4); 
% plot(X_1_LC_RN,Y_1_LC_RN,'-m', 'LineWidth',4); 
% plot(X_2_LC_RN,Y_2_LC_RN,'-','Color','#00CC00', 'LineWidth',4); 
% plot(X_3_LC_RN,Y_3_LC_RN,'-','Color','#FFD700', 'LineWidth',4); 
% axis square
% xlabel('1-Specificity','fontsize',17);
% ylabel('Sensitivity','fontsize',17);
% xticks(0:0.2:1);
% yticks(0:0.2:1);
% ax = gca;
% ax.FontSize = 16; 
% legend(['HC vs. iPD (AUC=' num2str(AUC_4_LC_RN,'%.3f') ')'], ['HC vs. LRRK2-PD (AUC=' num2str(AUC_5_LC_RN,'%.3f') ')'],...
%     ['HC vs. GBA-PD (AUC=' num2str(AUC_6_LC_RN,'%.3f') ')'], ['iPD vs. LRRK2-PD (AUC=' num2str(AUC_1_LC_RN,'%.3f') ')'],...
%     ['iPD vs. GBA-PD (AUC=' num2str(AUC_2_LC_RN,'%.3f') ')'], ['LRRK2-PD vs. GBA-PD (AUC=' num2str(AUC_3_LC_RN,'%.3f') ')'],...
%     'Location', 'Southeast', 'FontSize',16);
% 
% % LC, RN and SNc-NM combined with logistic regression:
% figure('Name','LC, RN & SNc-NM ROC for HC, iPD, LRRK2-PD and GBA-PD'); 
% box on;
% hold on;
% plot(X_4_LC_RN_SNnm,Y_4_LC_RN_SNnm,'-r', 'LineWidth',4); 
% plot(X_5_LC_RN_SNnm,Y_5_LC_RN_SNnm,'-b', 'LineWidth',4); 
% plot(X_6_LC_RN_SNnm,Y_6_LC_RN_SNnm,'-c', 'LineWidth',4); 
% plot(X_1_LC_RN_SNnm,Y_1_LC_RN_SNnm,'-m', 'LineWidth',4); 
% plot(X_2_LC_RN_SNnm,Y_2_LC_RN_SNnm,'-','Color','#00CC00', 'LineWidth',4); 
% plot(X_3_LC_RN_SNnm,Y_3_LC_RN_SNnm,'-','Color','#FFD700', 'LineWidth',4); 
% axis square
% xlabel('1-Specificity','fontsize',17);
% ylabel('Sensitivity','fontsize',17);
% xticks(0:0.2:1);
% yticks(0:0.2:1);
% ax = gca;
% ax.FontSize = 16; 
% legend(['HC vs. iPD (AUC=' num2str(AUC_4_LC_RN_SNnm,'%.3f') ')'], ['HC vs. LRRK2-PD (AUC=' num2str(AUC_5_LC_RN_SNnm,'%.3f') ')'],...
%     ['HC vs. GBA-PD (AUC=' num2str(AUC_6_LC_RN_SNnm,'%.3f') ')'], ['iPD vs. LRRK2-PD (AUC=' num2str(AUC_1_LC_RN_SNnm,'%.3f') ')'],...
%     ['iPD vs. GBA-PD (AUC=' num2str(AUC_2_LC_RN_SNnm,'%.3f') ')'], ['LRRK2-PD vs. GBA-PD (AUC=' num2str(AUC_3_LC_RN_SNnm,'%.3f') ')'],...
%     'Location', 'Southeast', 'FontSize',16);
% 
% % ALL parameters combined with logistic regression:
% figure('Name','ALL parameters ROC for HC, iPD, LRRK2-PD and GBA-PD'); 
% box on;
% hold on;
% plot(X_4_ALL,Y_4_ALL,'-r', 'LineWidth',4); 
% plot(X_5_ALL,Y_5_ALL,'-b', 'LineWidth',4); 
% plot(X_6_ALL,Y_6_ALL,'-c', 'LineWidth',4); 
% plot(X_1_ALL,Y_1_ALL,'-m', 'LineWidth',4); 
% plot(X_2_ALL,Y_2_ALL,'-','Color','#00CC00', 'LineWidth',4); 
% plot(X_3_ALL,Y_3_ALL,'-','Color','#FFD700', 'LineWidth',4); 
% axis square
% xlabel('1-Specificity','fontsize',17);
% ylabel('Sensitivity','fontsize',17);
% xticks(0:0.2:1);
% yticks(0:0.2:1);
% ax = gca;
% ax.FontSize = 16; 
% legend(['HC vs. iPD (AUC=' num2str(AUC_4_ALL,'%.3f') ')'], ['HC vs. LRRK2-PD (AUC=' num2str(AUC_5_ALL,'%.3f') ')'],...
%     ['HC vs. GBA-PD (AUC=' num2str(AUC_6_ALL,'%.3f') ')'], ['iPD vs. LRRK2-PD (AUC=' num2str(AUC_1_ALL,'%.3f') ')'],...
%     ['iPD vs. GBA-PD (AUC=' num2str(AUC_2_ALL,'%.3f') ')'], ['LRRK2-PD vs. GBA-PD (AUC=' num2str(AUC_3_ALL,'%.3f') ')'],...
%     'Location', 'Southeast', 'FontSize',16);
% 
% 
% 
