# Supplementary material for: Brainstem neuromelanin and iron MRI reveals a precise signature for idiopathic and LRRK2 Parkinson’s disease
Source: NPJ Parkinsons Dis. 2023 Apr 15;9:62. doi: 10.1038/s41531-023-00503-2 (PMC10105708; doi:10.1038/s41531-023-00503-2)
Supplement: Supplementary file 4 — Code compressed file [file 41531_2023_503_MOESM4_ESM.zip › code/ROC_analyses/Early_stage_PD/a1_classify_binaryLogisticRegression_HCvsPD_earlyStage_woGBA.m]

clear,clc,close all

%%%%%%%%%%%%%%%%%%%%%%%%%%%%%%%%%%%%%%%%%%%%%%%%%%%%%
% Specify maximum disease duration for the analysis
durationMax = 4;
%%%%%%%%%%%%%%%%%%%%%%%%%%%%%%%%%%%%%%%%%%%%%%%%%%%%%

%%%%%%%%% INPUT PARAMETERS %%%%%%%%%
%%%%%%%%%%%%%%%%%%%%%%%%%%%%%%%%%%%%
inputFile = 'predictors_clinicalPaper.mat';
%%%%%%%%%%%%%%%%%%%%%%%%%%%%%%%%%%%%

load(inputFile)
load target_clas_HCvsPD.mat

binary_target = target_clas(:,2)>0.5;

% Predictors:
% 1) SNc NM CR
% 2) SNc NM nVol
% 3) LC NM CR
% 4) LC NM nVol
% 5) SNc Iron CR
% 6) SNc Iron nVol
% 7) RN Iron CR
% 8) RN Iron nVol

predictorsAll = predictors;


%% Types of subjects:

%%%%%%%%%%%%%%%%%%%%%%%%%%%%%%%%%%%%%%%%%%
file = 'Results_Quantif_3DandIron_thNM014_thSWI012_20210223.mat';
%%%%%%%%%%%%%%%%%%%%%%%%%%%%%%%%%%%%%%%%%%

load(file);

iHC = find(Results(:,1)==1);
iPD = find(Results(:,2)==2);
iiPD = find(Results(:,1)==2);
iG2019S = find(Results(:,1)==3);
iGBA = find(Results(:,1)==4);
iPD_woGBA = sort([iiPD; iG2019S]);
iALL_woGBA = sort([iHC; iPD_woGBA]);

nHC = length(iHC);
nPD = length(iPD);
niPD = length(iiPD);
nG2019S = length(iG2019S);
nGBA = length(iGBA);


%% Disease duration

load('Disease_duration.mat')

iPD_5y = iPD(duration(iPD)<=durationMax);
iiPD_5y = iiPD(duration(iiPD)<=durationMax);
iG2019S_5y = iG2019S(duration(iG2019S)<=durationMax);
iGBA_5y = iGBA(duration(iGBA)<=durationMax);
iPD_woGBA_5y = sort([iiPD_5y; iG2019S_5y]);
iALL_woGBA_5y = sort([iHC; iPD_woGBA_5y]);


nPD_5y = length(iPD_5y);
niPD_5y = length(iiPD_5y);
nG2019S_5y = length(iG2019S_5y);
nGBA_5y = length(iGBA_5y);


%% Predictors and Target for <5 years:

predictorsAll_5y = [ predictorsAll(iHC,:); predictorsAll(iPD_woGBA_5y,:) ];
binary_target_5y = [ binary_target(iHC); binary_target(iPD_woGBA_5y) ];


%% Individual parameters:

% NM SNc CR:

predictors_SN_NMcr = predictorsAll_5y(:,1);
% Fit binary logistic regression model:
mdl_SN_NMcr = fitglm(predictors_SN_NMcr,binary_target_5y,'Distribution','binomial','Link','logit')
ypred_SN_NMcr = predict(mdl_SN_NMcr,predictors_SN_NMcr);
% Calculate AUC:
posclass = 1;   % calculate roc for PD
[X_SN_NMcr,Y_SN_NMcr,T_SN_NMcr,AUC_SN_NMcr,OPTROCPT] = perfcurve(binary_target_5y,ypred_SN_NMcr,posclass);

% NM SNc nVol:

predictors_SN_NMnvol = predictorsAll_5y(:,2);
% Fit binary logistic regression model:
mdl_SN_NMnvol = fitglm(predictors_SN_NMnvol,binary_target_5y,'Distribution','binomial','Link','logit')
ypred_SN_NMnvol = predict(mdl_SN_NMnvol,predictors_SN_NMnvol);
% Calculate AUC:
posclass = 1;   % calculate roc for PD
[X_SN_NMnvol,Y_SN_NMnvol,T_SN_NMnvol,AUC_SN_NMnvol,OPTROCPT] = perfcurve(binary_target_5y,ypred_SN_NMnvol,posclass);

% NM LC CR:

predictors_LCcr = predictorsAll_5y(:,3);
% Fit binary logistic regression model:
mdl_LCcr = fitglm(predictors_LCcr,binary_target_5y,'Distribution','binomial','Link','logit')
ypred_LCcr = predict(mdl_LCcr,predictors_LCcr);
% Calculate AUC:
posclass = 1;   % calculate roc for PD
[X_LCcr,Y_LCcr,T_LCcr,AUC_LCcr,OPTROCPT] = perfcurve(binary_target_5y,ypred_LCcr,posclass);

% NM LC nVol:

predictors_LCnvol = predictorsAll_5y(:,4);
% Fit binary logistic regression model:
mdl_LCnvol = fitglm(predictors_LCnvol,binary_target_5y,'Distribution','binomial','Link','logit')
ypred_LCnvol = predict(mdl_LCnvol,predictors_LCnvol);
% Calculate AUC:
posclass = 1;   % calculate roc for PD
[X_LCnvol,Y_LCnvol,T_LCnvol,AUC_LCnvol,OPTROCPT] = perfcurve(binary_target_5y,ypred_LCnvol,posclass);

% IRON SN CR:

predictors_SN_IRONcr = predictorsAll_5y(:,5);
% Fit binary logistic regression model:
mdl_SN_IRONcr = fitglm(predictors_SN_IRONcr,binary_target_5y,'Distribution','binomial','Link','logit')
ypred_SN_IRONcr = predict(mdl_SN_IRONcr,predictors_SN_IRONcr);
% Calculate AUC:
posclass = 1;   % calculate roc for PD
[X_SN_IRONcr,Y_SN_IRONcr,T_SN_IRONcr,AUC_SN_IRONcr,OPTROCPT] = perfcurve(binary_target_5y,ypred_SN_IRONcr,posclass);

% IRON SN nVol:

predictors_SN_IRONnvol = predictorsAll_5y(:,6);
% Fit binary logistic regression model:
mdl_SN_IRONnvol = fitglm(predictors_SN_IRONnvol,binary_target_5y,'Distribution','binomial','Link','logit')
ypred_SN_IRONnvol = predict(mdl_SN_IRONnvol,predictors_SN_IRONnvol);
% Calculate AUC:
posclass = 1;   % calculate roc for PD
[X_SN_IRONnvol,Y_SN_IRONnvol,T_SN_IRONnvol,AUC_SN_IRONnvol,OPTROCPT] = perfcurve(binary_target_5y,ypred_SN_IRONnvol,posclass);

% IRON RN CR:

predictors_RNcr = predictorsAll_5y(:,7);
% Fit binary logistic regression model:
mdl_RNcr = fitglm(predictors_RNcr,binary_target_5y,'Distribution','binomial','Link','logit')
ypred_RNcr = predict(mdl_RNcr,predictors_RNcr);
% Calculate AUC:
posclass = 1;   % calculate roc for PD
[X_RNcr,Y_RNcr,T_RNcr,AUC_RNcr,OPTROCPT] = perfcurve(binary_target_5y,ypred_RNcr,posclass);

% IRON RN nVol:

predictors_RNnvol = predictorsAll_5y(:,8);
% Fit binary logistic regression model:
mdl_RNnvol = fitglm(predictors_RNnvol,binary_target_5y,'Distribution','binomial','Link','logit')
ypred_RNnvol = predict(mdl_RNnvol,predictors_RNnvol);
% Calculate AUC:
posclass = 1;   % calculate roc for PD
[X_RNnvol,Y_RNnvol,T_RNnvol,AUC_RNnvol,OPTROCPT] = perfcurve(binary_target_5y,ypred_RNnvol,posclass);


%% Linear regresion models:

% NM SNc

disp('----');
disp('----NM SNc----');
disp('----');
predictors_SN_NM = predictorsAll_5y(:,1:2);
% Fit binary logistic regression model:
% mdl_NM_SN = fitglm(predictors_SN_NM,binary_target_5y)
mdl_NM_SN = fitglm(predictors_SN_NM,binary_target_5y,'Distribution','binomial','Link','logit')
Xnew = predictors_SN_NM;  % test the model with the same samples
ypred_NM_SN = predict(mdl_NM_SN,Xnew);
% Calculate AUC:
posclass = 1;   % calculate roc for PD
[X_NM_SN,Y_NM_SN,T_NM_SN,AUC_NM_SN,OPTROCPT] = perfcurve(binary_target_5y,ypred_NM_SN,posclass);

% Iron SNc

disp('----');
disp('----Iron SNc----');
disp('----');
predictors_SN_Iron = predictorsAll_5y(:,5:6);
% Fit binary logistic regression model:
% mdl_Iron_SN = fitglm(predictors_SN_Iron,binary_target_5y)
mdl_Iron_SN = fitglm(predictors_SN_Iron,binary_target_5y,'Distribution','binomial','Link','logit')
Xnew = predictors_SN_Iron;  % test the model with the same samples
ypred_Iron_SN = predict(mdl_Iron_SN,Xnew);
% Calculate AUC:
[X_Iron_SN,Y_Iron_SN,T_Iron_SN,AUC_Iron_SN,OPTROCPT] = perfcurve(binary_target_5y,ypred_Iron_SN,posclass);

% NM LC

disp('----');
disp('----NM LC----');
disp('----');
predictors_LC_NM = predictorsAll_5y(:,3:4);
% Fit binary logistic regression model:
% mdl_NM_LC = fitglm(predictors_LC_NM,binary_target_5y)
mdl_NM_LC = fitglm(predictors_LC_NM,binary_target_5y,'Distribution','binomial','Link','logit')
Xnew = predictors_LC_NM;  % test the model with the same samples
ypred_NM_LC = predict(mdl_NM_LC,Xnew);
% Calculate AUC:
[X_NM_LC,Y_NM_LC,T_NM_LC,AUC_NM_LC,OPTROCPT] = perfcurve(binary_target_5y,ypred_NM_LC,posclass);

% Iron RN

disp('----');
disp('----Iron RN----');
disp('----');
predictors_RN_iron = predictorsAll_5y(:,7:8);
% Fit binary logistic regression model:
% mdl_Iron_RN = fitglm(predictors_RN_iron,binary_target_5y)
mdl_Iron_RN = fitglm(predictors_RN_iron,binary_target_5y,'Distribution','binomial','Link','logit')
Xnew = predictors_RN_iron;  % test the model with the same samples
ypred_Iron_RN = predict(mdl_Iron_RN,Xnew);
% Calculate AUC:
[X_Iron_RN,Y_Iron_RN,T_Iron_RN,AUC_Iron_RN,OPTROCPT] = perfcurve(binary_target_5y,ypred_Iron_RN,posclass);

% NM-Iron SNc

disp('----');
disp('----NM&iron SNc----');
disp('----');
predictors_SN_NMiron = [ predictors_SN_NM, predictors_SN_Iron];
% Fit binary logistic regression model:
% mdl_NMiron_SN = fitglm(predictors_SN_NMiron,binary_target_5y)
mdl_NMiron_SN = fitglm(predictors_SN_NMiron,binary_target_5y,'Distribution','binomial','Link','logit')
Xnew = predictors_SN_NMiron;  % test the model with the same samples
ypred_NMiron_SN = predict(mdl_NMiron_SN,Xnew);
% Calculate AUC:
[X_NMiron_SN,Y_NMiron_SN,T_NMiron_SN,AUC_NMiron_SN,OPTROCPT] = perfcurve(binary_target_5y,ypred_NMiron_SN,posclass);

% NM-Iron SNc + NM LC

disp('----');
disp('----NM&iron SNc + NM LC----');
disp('----');
predictors_SN_NMiron_LC = [ predictors_SN_NM, predictors_SN_Iron, predictors_LC_NM];
% Fit binary logistic regression model:
% mdl_NMiron_SN_LC = fitglm(predictors_SN_NMiron_LC,binary_target_5y)
mdl_NMiron_SN_LC = fitglm(predictors_SN_NMiron_LC,binary_target_5y,'Distribution','binomial','Link','logit')
Xnew = predictors_SN_NMiron_LC;  % test the model with the same samples
ypred_NMiron_SN_LC = predict(mdl_NMiron_SN_LC,Xnew);
% Calculate AUC:
[X_NMiron_SN_LC,Y_NMiron_SN_LC,T_NMiron_SN_LC,AUC_NMiron_SN_LC,OPTROCPT] = perfcurve(binary_target_5y,ypred_NMiron_SN_LC,posclass);

% NM-Iron SNc + Iron RN

disp('----');
disp('----NM&iron SNc + Iron RN----');
disp('----');
predictors_SN_NMiron_RN = [ predictors_SN_NM, predictors_SN_Iron, predictors_RN_iron];
% Fit binary logistic regression model:
% mdl_NMiron_SN_RN = fitglm(predictors_SN_NMiron_RN,binary_target_5y)
mdl_NMiron_SN_RN = fitglm(predictors_SN_NMiron_RN,binary_target_5y,'Distribution','binomial','Link','logit')
Xnew = predictors_SN_NMiron_RN;  % test the model with the same samples
ypred_NMiron_SN_RN = predict(mdl_NMiron_SN_RN,Xnew);
% Calculate AUC:
[X_NMiron_SN_RN,Y_NMiron_SN_RN,T_NMiron_SN_RN,AUC_NMiron_SN_RN,OPTROCPT] = perfcurve(binary_target_5y,ypred_NMiron_SN_RN,posclass);

% Complete model: NM-Iron SNc + NM LC + Iron RN

disp('----');
disp('----NM&iron SNc + NM LC + Iron RN----');
disp('----');
predictors_SN_NMiron_LC_RN = [ predictors_SN_NM, predictors_SN_Iron, predictors_LC_NM, predictors_RN_iron];
% Fit binary logistic regression model:
% mdl_NMiron_SN_LC_RN = fitglm(predictors_SN_NMiron_LC_RN,binary_target_5y)
mdl_NMiron_SN_LC_RN = fitglm(predictors_SN_NMiron_LC_RN,binary_target_5y,'Distribution','binomial','Link','logit')
Xnew = predictors_SN_NMiron_LC_RN;  % test the model with the same samples
ypred_NMiron_SN_LC_RN = predict(mdl_NMiron_SN_LC_RN,Xnew);
% Calculate AUC:
[X_NMiron_SN_LC_RN,Y_NMiron_SN_LC_RN,T_NMiron_SN_LC_RN,AUC_NMiron_SN_LC_RN,OPTROCPT] = perfcurve(binary_target_5y,ypred_NMiron_SN_LC_RN,posclass);


%% --DRAW per parameter (no linear regressions):

% 1) SNc NM CR
% 2) SNc NM nVol
% 3) LC NM CR
% 4) LC NM nVol
% 5) SNc Iron CR
% 6) SNc Iron nVol
% 7) RN Iron CR
% 8) RN Iron nVol

figure('Name','ROC for HC vs. PD with Individual Parameters','Position', get(0, 'Screensize')); 
box on;
hold on;
plot(X_SN_NMcr,Y_SN_NMcr,'-','Color','#C41212', 'LineWidth',3); 
plot(X_SN_NMnvol,Y_SN_NMnvol,'-.','Color','#C41212', 'LineWidth',3); 
plot(X_SN_IRONcr,Y_SN_IRONcr,'-','Color','#EACA10', 'LineWidth',3); 
plot(X_SN_IRONnvol,Y_SN_IRONnvol,'-.','Color','#EACA10', 'LineWidth',3); 
plot(X_LCcr,Y_LCcr,'-','Color','#39B511', 'LineWidth',3); 
plot(X_LCnvol,Y_LCnvol,'-.','Color','#39B511', 'LineWidth',3); 
plot(X_RNcr,Y_RNcr,'-','Color','#2350A3', 'LineWidth',3); 
plot(X_RNnvol,Y_RNnvol,'-.','Color','#2350A3', 'LineWidth',3);
plot([0 1],[0 1],'-k', 'LineWidth',1);
axis square
xlabel('1-Specificity','fontsize',20);
ylabel('Sensitivity','fontsize',20);
xticks(0:0.2:1);
yticks(0:0.2:1);
ax = gca;
ax.FontSize = 20; 
legend(['SNc NM CR (AUC=' num2str(AUC_SN_NMcr,'%.3f') ')'],...
    ['SNc NM nVol (AUC=' num2str(AUC_SN_NMnvol,'%.3f') ')'],...
    ['SNc iron CR (AUC=' num2str(AUC_SN_IRONcr,'%.3f') ')'],...
    ['SNc iron nVol (AUC=' num2str(AUC_SN_IRONnvol,'%.3f') ')'],...
    ['LC NM CR (AUC=' num2str(AUC_LCcr,'%.3f') ')'],...
    ['LC NM nVol (AUC=' num2str(AUC_LCnvol,'%.3f') ')'],...
    ['RN iron CR (AUC=' num2str(AUC_RNcr,'%.3f') ')'],...
    ['RN iron nVol (AUC=' num2str(AUC_RNnvol,'%.3f') ')'],...
    'Location', 'Southeast', 'FontSize',22);
exportgraphics(ax,'Z:\DEPARTAMENTO\Imagen\ConBackup\Mikel\AtlasSegmentation\a2_Atlas_Barcelona\Resultados\Binary_Logistic_Regression_NPD2022\PD_hasta_4_años_woGBA\ROC_HCvsPD_individual_parameters.tif','Resolution',300)


%% --DRAW per combination of parameters with linear regression:

% 1) SNc-NM 
% 2) SNc-Iron
% 3) LC
% 4) SNc-NM & SNc-Iron
% 5) SNc-NM & SNc-Iron & LC
% 6) All parameters


figure('Name','ROC for HC vs. PD with Linear Regression Models','Position', get(0, 'Screensize'));
box on;
hold on;
plot(X_NM_SN,Y_NM_SN,'-','Color','#C41212', 'LineWidth',3); 
plot(X_Iron_SN,Y_Iron_SN,'-','Color','#EACA10', 'LineWidth',3); 
plot(X_NM_LC,Y_NM_LC,'-','Color','#39B511', 'LineWidth',3); 
plot(X_NMiron_SN,Y_NMiron_SN,'-','Color','#FB9721', 'LineWidth',3); 
plot(X_NMiron_SN_LC,Y_NMiron_SN_LC,'-','Color','#10BBE2', 'LineWidth',3); 
plot(X_NMiron_SN_LC_RN,Y_NMiron_SN_LC_RN,'-','Color','#3F10E2', 'LineWidth',3); 
plot([0 1],[0 1],'-k', 'LineWidth',1);
axis square
xlabel('1-Specificity','fontsize',20);
ylabel('Sensitivity','fontsize',20);
xticks(0:0.2:1);
yticks(0:0.2:1);
ax = gca;
ax.FontSize = 20; 
legend(['LogReg SNc NM (AUC=' num2str(AUC_NM_SN,'%.3f') ')'],...
    ['LogReg SNc iron (AUC=' num2str(AUC_Iron_SN,'%.3f') ')'],...
    ['LogReg LC (AUC=' num2str(AUC_NM_LC,'%.3f') ')'],...
    ['LogReg SNc NM+iron (AUC=' num2str(AUC_NMiron_SN,'%.3f') ')'],...
    ['LogReg SNc NM+iron + LC (AUC=' num2str(AUC_NMiron_SN_LC,'%.3f') ')'],...
    ['LogReg SNc NM+iron + LC + RN (AUC=' num2str(AUC_NMiron_SN_LC_RN,'%.3f') ')'],...
    'Location', 'Southeast', 'FontSize',22);
exportgraphics(ax,'Z:\DEPARTAMENTO\Imagen\ConBackup\Mikel\AtlasSegmentation\a2_Atlas_Barcelona\Resultados\Binary_Logistic_Regression_NPD2022\PD_hasta_4_años_woGBA\ROC_HCvsPD_binary_logistic_regression.tif','Resolution',300)
