# Supplementary material for: Brainstem neuromelanin and iron MRI reveals a precise signature for idiopathic and LRRK2 Parkinson’s disease
Source: NPJ Parkinsons Dis. 2023 Apr 15;9:62. doi: 10.1038/s41531-023-00503-2 (PMC10105708; doi:10.1038/s41531-023-00503-2)
Supplement: Supplementary file 4 — Code compressed file [file 41531_2023_503_MOESM4_ESM.zip › code/ROC_analyses/Early_stage_PD/a0_generate_predictors_clinicalPaper.m]

clear,clc,close all

%%%%%%%%%%%%%%%%%%%%%%%%%%%%%%%%%%%%%%%%%%
file = 'Results_Quantif_3DandIron_thNM014_thSWI012_20210223.mat';
%%%%%%%%%%%%%%%%%%%%%%%%%%%%%%%%%%%%%%%%%%

load(file);

%% Types of subjects:

iHC = find(Results(:,1)==1);
iPD = find(Results(:,2)==2);
iiPD = find(Results(:,1)==2);
iG2019S = find(Results(:,1)==3);
iGBA = find(Results(:,1)==4);

nHC = length(iHC);
nPD = length(iPD);
niPD = length(iiPD);
nG2019S = length(iG2019S);
nGBA = length(iGBA);

%% Column indices:

% Brainstem:
iIavgBS_NM = 3;
iVolBS_NM = 4;
iIavgBS_SWI = 5;
iVolBS_SWI = 6;
% CR SNR NM:
iCR_SNR_NM_allNM = 7;   
iCR_SNR_NM_allSWI = 8;   
iCR_SNR_NM_z1 = 9;   
iCR_SNR_NM_z2 = 10;   
iCR_SNR_NM_z3 = 11;  
% CR SNR SWI:
iCR_SNR_SWI_allNM = 12;   
iCR_SNR_SWI_allSWI = 13;   
iCR_SNR_SWI_z1 = 14;   
iCR_SNR_SWI_z2 = 15;   
iCR_SNR_SWI_z3 = 16; 
% Vol SNR NM:
iVol_SNR_NM_allNM = 17;   
iVol_SNR_NM_allSWI = 18;   
iVol_SNR_NM_z1 = 19;   
iVol_SNR_NM_z2 = 20;   
iVol_SNR_NM_z3 = 21;
% Vol SNR SWI:
iVol_SNR_SWI_allNM = 22;   
iVol_SNR_SWI_allSWI = 23;   
iVol_SNR_SWI_z1 = 24;   
iVol_SNR_SWI_z2 = 25;   
iVol_SNR_SWI_z3 = 26;   
% CR SNL NM:
iCR_SNL_NM_allNM = 27;   
iCR_SNL_NM_allSWI = 28;   
iCR_SNL_NM_z1 = 29;   
iCR_SNL_NM_z2 = 30;   
iCR_SNL_NM_z3 = 31;   
% CR SNL SWI:
iCR_SNL_SWI_allNM = 32;   
iCR_SNL_SWI_allSWI = 33;   
iCR_SNL_SWI_z1 = 34;   
iCR_SNL_SWI_z2 = 35;   
iCR_SNL_SWI_z3 = 36;   
% Vol SNL NM:
iVol_SNL_NM_allNM = 37;   
iVol_SNL_NM_allSWI = 38;   
iVol_SNL_NM_z1 = 39;   
iVol_SNL_NM_z2 = 40;   
iVol_SNL_NM_z3 = 41;   
% Vol SNL SWI:
iVol_SNL_SWI_allNM = 42;   
iVol_SNL_SWI_allSWI = 43;   
iVol_SNL_SWI_z1 = 44;   
iVol_SNL_SWI_z2 = 45;   
iVol_SNL_SWI_z3 = 46; 
% LCR:
iCR_LCR_NM = 47;   
iVol_LCR_NM = 48;   
% LCL:
iCR_LCL_NM = 49;   
iVol_LCL_NM = 50;   
% RNR:
iCR_RNR_SWI = 51;   
iVol_RNR_SWI = 52;   
% RNL:
iCR_RNL_SWI = 53;   
iVol_RNL_SWI = 54;   
% NIGROSOME-1:
iCR_NGR_SWI = 55;   
iCR_NGL_SWI = 56;   
iCR_NG_SWI = 57;   
iCR_NGR_NM = 58;   
iCR_NGL_NM = 59;   
iCR_NG_NM = 60;   
iVol_NGR_SWI = 61;   
iVol_NGL_SWI = 62;   
iVol_NG_SWI = 63;   
iVol_NGR_NM = 64;   
iVol_NGL_NM = 65;   
iVol_NG_NM = 66; 


%% Normalized volumes with respect to brainstem volume:
load('BrainVolumes.mat');
iVols = [4, 6, 17:26, 37:46, 48, 50, 52, 54, 61:66]';  % columns in Results that are volumes
Results(:,iVols) = Results(:,iVols)./BrainVol(:);


%% Calculate bilateral measures:

% Contrast ratio of both sides in SNc:
CR_SN_NM_allNM = (Results(:, iCR_SNR_NM_allNM).*Results(:, iVol_SNR_NM_allNM)+Results(:, iCR_SNL_NM_allNM).*Results(:, iVol_SNL_NM_allNM))./(Results(:, iVol_SNR_NM_allNM)+Results(:, iVol_SNL_NM_allNM));
CR_SN_SWI_allNM = (Results(:, iCR_SNR_SWI_allNM).*Results(:, iVol_SNR_SWI_allNM)+Results(:, iCR_SNL_SWI_allNM).*Results(:, iVol_SNL_SWI_allNM))./(Results(:, iVol_SNR_SWI_allNM)+Results(:, iVol_SNL_SWI_allNM));

% Volume of both sides in SNc:
Vol_SN_NM_allNM = Results(:, iVol_SNR_NM_allNM) + Results(:, iVol_SNL_NM_allNM);
Vol_SN_SWI_allNM = Results(:, iVol_SNR_SWI_allNM) + Results(:, iVol_SNL_SWI_allNM);

% Contrast ratio of both sides in LC:
% Check if there is any case where not LCR nor LCL have been detected:
if sum((isnan(Results(:, iCR_LCR_NM))+isnan(Results(:, iCR_LCL_NM)))>1)>0
    disp('-------------------------------------');
    disp('!!!!!!!!!!!!!!!!!!!!!!!!!!!!!!!!!!!!!');
    disp('Warning: subjects with no LC detected');
    disp('-------------------------------------');
end
% In cases where only one LC side has not been detected, substitute NaN by 0 for the CR:
Results(isnan(Results(:, iCR_LCR_NM)), iCR_LCR_NM) = 0;
Results(isnan(Results(:, iCR_LCL_NM)), iCR_LCL_NM) = 0;
% Now calculate bilateral CR:
CR_LC_NM = (Results(:, iCR_LCR_NM).*Results(:, iVol_LCR_NM)+Results(:, iCR_LCL_NM).*Results(:, iVol_LCL_NM))./(Results(:, iVol_LCR_NM)+Results(:, iVol_LCL_NM));

% Volume of both sides in LC:
Vol_LC_NM = Results(:, iVol_LCR_NM) + Results(:, iVol_LCL_NM);

% Contrast ratio of both sides in RN:
CR_RN_SWI = (Results(:, iCR_RNR_SWI).*Results(:, iVol_RNR_SWI)+Results(:, iCR_RNL_SWI).*Results(:, iVol_RNL_SWI))./(Results(:, iVol_RNR_SWI)+Results(:, iVol_RNL_SWI));

% Volume of both sides in RN:
Vol_RN_SWI = Results(:, iVol_RNR_SWI) + Results(:, iVol_RNL_SWI);


%% Generate predictors:
% 1) SNc NM CR
% 2) SNc NM nVol
% 3) LC NM CR
% 4) LC NM nVol
% 5) SNc Iron CR
% 6) SNc Iron nVol
% 7) RN Iron CR
% 8) RN Iron nVol
predictors = [CR_SN_NM_allNM, Vol_SN_NM_allNM, CR_LC_NM, Vol_LC_NM, CR_SN_SWI_allNM, Vol_SN_SWI_allNM, CR_RN_SWI, Vol_RN_SWI];    

% SUBSTITUTE NANs in CR by SOME FIX VALUE:
% input_clas(isnan(input_clas)) = CRnan;

save('predictors_clinicalPaper.mat','predictors')
