# Supplementary material for: Brainstem neuromelanin and iron MRI reveals a precise signature for idiopathic and LRRK2 Parkinson’s disease
Source: NPJ Parkinsons Dis. 2023 Apr 15;9:62. doi: 10.1038/s41531-023-00503-2 (PMC10105708; doi:10.1038/s41531-023-00503-2)
Supplement: Supplementary file 4 — Code compressed file [file 41531_2023_503_MOESM4_ESM.zip › code/ROC_analyses/Early_stage_PD/Results_Quantif_3DandIron_thNM014_thSWI012.xlsx]

## Sheet: Total_3DandIron_OptThs
	Label	GROUP(HC,iPD,g2019s,gba)	GROUP2 (HC vs PD)	Iavg_BS_NM	Vol_BS_NM(mm3)	Iavg_BS_SWI	Vol_BS_SWI(mm3)	CR_SNR_NM_allNM	CR_SNR_NM_allSWI	CR_SNR_NM_z1	CR_SNR_NM_z2	CR_SNR_NM_z3	CR_SNR_SWI_allNM	CR_SNR_SWI_allSWI	CR_SNR_SWI_z1	CR_SNR_SWI_z2	CR_SNR_SWI_z3	Vol_SNR_NM_allNM(mm3)	Vol_SNR_NM_allSWI(mm3)	Vol_SNR_NM_z1(mm3)	Vol_SNR_NM_z2(mm3)	Vol_SNR_NM_z3(mm3)	Vol_SNR_SWI_allNM(mm3)	Vol_SNR_SWI_allSWI(mm3)	Vol_SNR_SWI_z1(mm3)	Vol_SNR_SWI_z2(mm3)	Vol_SNR_SWI_z3(mm3)	CR_SNL_NM_allNM	CR_SNL_NM_allSWI	CR_SNL_NM_z1	CR_SNL_NM_z2	CR_SNL_NM_z3	CR_SNL_SWI_allNM	CR_SNL_SWI_allSWI	CR_SNL_SWI_z1	CR_SNL_SWI_z2	CR_SNL_SWI_z3	Vol_SNL_NM_allNM(mm3)	Vol_SNL_NM_allSWI(mm3)	Vol_SNL_NM_z1(mm3)	Vol_SNL_NM_z2(mm3)	Vol_SNL_NM_z3(mm3)	Vol_SNL_SWI_allNM(mm3)	Vol_SNL_SWI_allSWI(mm3)	Vol_SNL_SWI_z1(mm3)	Vol_SNL_SWI_z2(mm3)	Vol_SNL_SWI_z3(mm3)	CR_LCR	Vol_LCR(mm3)
1	S04_HC	1	1	80.57	13892.8	96.31	9635.72	21.56	20.44	17.61	21.78	21.38	19.8	24.26	24.69	21.19	16.58	144.75	95.84	30.85	64.99	79.76	53.17	300.64	263.56	37.09	16.08	20.99	20.88	19.26	21.7	19.95	18.71	24.66	25.43	19.61	15.44	135.23	121.12	40.7	80.42	54.81	55.14	329.2	285.87	43.32	11.82	19.43	10.18
2	S08_HC	1	1	83.6	11736.6	100.77	10798.9	21.24	19.55	15.27	21.11	21.39	20.89	21.75	21.81	21.6	16.08	265.87	195.63	52.19	143.44	122.43	148.02	437.84	308.85	128.99	19.04	21.19	19.88	15.71	21.4	20.64	20.13	20.47	20.52	20.41	15.71	307.23	304.6	81.4	223.2	84.03	193.65	426.68	244.52	182.16	11.49	17.51	4.27
3	S12_HC	1	1	93.61	14178.7	113.36	12207.6	20.58	20.37	16.07	20.87	20.23	21.82	22.66	22.64	22.69	18.56	193	116.19	12.14	104.05	88.95	205.13	533.02	371.21	161.81	43.32	21.06	21.01	16.37	21.51	19.03	22.73	23.83	24.53	22.87	19.88	229.11	207.12	20.35	186.76	42.34	240.58	546.15	316.4	229.75	10.83	18.39	5.58
4	S15_HC	1	1	82.26	12837.5	98.14	9267.46	19.87	19.5	15.86	19.93	19.83	20.57	24.26	24.73	21.8	15.96	161.16	72.54	7.55	64.99	96.17	129.64	634.44	532.04	102.4	27.24	20.21	20.41	16.54	20.94	19.02	20.99	23.31	23.86	21.57	14.93	190.7	134.9	16.41	118.49	72.21	184.78	703.69	534.99	168.7	16.08	17.93	5.58
5	S19_HC	1	1	136.05	12623.5	164.14	10809.1	21.19	19.92	15.64	21.24	21.17	21.16	24.81	25.33	22.11	18.31	207.44	108.97	25.6	83.37	124.07	154.26	716.16	600.3	115.86	38.4	21.28	20.43	16.25	21.93	18.88	24.04	25.85	26.59	24.33	19.88	242.56	258.98	68.27	190.7	51.86	220.23	634.44	428.65	205.79	14.44	18.34	6.89
6	S23_HC	1	1	88.79	14030	104.24	10192	22.59	21.46	16.65	23.07	21.97	24.82	28.8	29.84	25.96	21.9	267.84	202.85	50.88	151.97	115.87	317.06	846.14	618.03	228.11	88.95	22.72	21.8	16.39	23.18	21.1	25.93	29.07	30.54	26.67	21.52	320.03	313.46	64.01	249.46	70.57	401.73	910.79	566.17	344.63	57.11	16.08	4.6
7	S24_HC	1	1	84.17	13652.9	98.08	10480.5	20.74	19.75	16.32	20.78	20.7	19.69	23.25	24.35	20.23	18.26	256.68	154.93	35.78	119.15	137.53	177.24	483.79	355.13	128.66	48.58	21.16	20.4	15.96	21.59	19.7	21.44	24.83	26.03	22.36	15.38	235.02	230.75	48.91	181.84	53.17	154.59	411.58	277.34	134.24	20.35	20.11	6.89
8	S29_HC	1	1	81.55	13669	96.05	11866.3	20.79	19.9	15.7	21.14	20.05	21.75	22.15	22.05	22.31	19.1	274.07	239.61	54.81	184.8	89.28	309.51	683.01	427.99	255.02	54.48	20.22	19.58	15.79	20.32	19.29	22.98	22.86	22.57	23.14	19.38	289.17	312.81	50.88	261.93	27.24	342.98	647.24	318.04	329.2	13.79	19.35	2.95
9	S31_HC	1	1	76.97	15526.1	91.06	12378.6	20.9	20.84	16.07	21.81	19.92	20.28	21.44	21.59	20.89	18.09	193	120.13	20.35	99.78	93.22	149.99	554.68	437.18	117.5	32.49	21.36	21.55	19.98	21.87	19.57	20.06	23.15	24.1	20.35	17.31	184.14	171.99	29.21	142.78	41.36	138.51	494.62	369.57	125.05	13.46	18.65	11.16
10	S33_HC	1	1	75.28	14626.7	87.98	11414.3	20.37	19.73	15.75	20.33	20.41	19.92	22.24	23.02	19.72	20.36	199.57	114.88	15.1	99.78	99.78	173.3	505.45	385.65	119.8	53.5	20.58	20.31	16.14	20.9	19.13	20.45	24.3	25.67	20.92	16.91	213.02	198.58	24.62	173.96	39.06	167.39	511.03	363.01	148.02	19.36	17.37	7.55
11	S35_HC	1	1	94.96	14302.1	107.34	12379.6	18.56	18.39	14.63	18.78	18.2	24.18	25.92	26	25.72	19.5	229.76	158.54	15.1	143.44	86.33	301.3	741.44	514.64	226.8	74.5	19.14	19.16	15.44	19.3	18.26	25.06	26.65	27.17	25.65	20.47	223.53	195.96	6.89	189.06	34.46	311.48	803.8	528.1	275.7	35.78	15.72	2.95
12	S37_HC	1	1	145.02	14911.6	171.37	11302.7	21.95	20.63	16.16	22.36	21.35	20.71	23.89	24.69	21.71	16.08	243.88	201.21	56.13	145.08	98.8	163.78	499.87	364.97	134.9	28.88	22.72	21.41	17.16	23.23	20.95	21.26	23.57	24.71	21.58	16.49	322	357.45	107.33	250.11	71.88	179.86	462.78	294.41	168.37	11.49	21.95	8.86
13	S40_HC	1	1	105.35	13464.1	126.41	12208.6	23.54	21.43	16.77	24.04	22.77	23.59	24.28	24.21	24.44	19.33	326.26	306.9	110.29	196.61	129.65	281.61	746.36	511.69	234.67	46.93	23.41	21.86	16.72	23.65	21.72	27.28	25.44	23.68	27.59	21.31	361.39	425.72	109.96	315.76	45.62	418.15	882.9	485.76	397.14	21.01	NaN	0
14	S41_HC	1	1	144.69	14512.9	169.17	13945.5	22.15	20.68	16.69	22.32	21.91	21.23	20.9	20.63	21.72	19.19	310.51	253.72	73.52	180.2	130.31	221.22	721.74	543.19	178.55	42.67	22.53	21.68	17.3	23.14	20.38	20.21	21.93	22.97	20.51	15.47	401.43	416.86	104.05	312.81	88.62	281.28	623.61	359.07	264.54	16.74	22.2	6.89
15	S42_HC	1	1	166.73	14004.4	200.18	11007	20.26	20.07	16.16	20.65	19.77	18.78	21.08	21.69	18.99	18.14	204.16	130.31	16.74	113.57	90.59	155.57	516.28	399.77	116.52	39.06	21.7	20.97	16.69	21.99	20.44	18.79	22.97	25.41	18.86	17.76	312.15	313.79	60.39	253.4	58.75	181.83	460.48	289.16	171.33	10.5	22.15	7.88
16	S43_HC	1	1	130.75	14297.5	152.75	10745.4	22.42	20.81	16.64	22.78	22.15	19.24	21.46	22.27	17.1	21.06	251.1	155.58	49.89	105.69	145.41	155.25	456.87	385.65	71.22	84.02	22.77	21.34	16.2	23.47	21.29	18.93	20.68	21.39	18.65	19.79	280.31	269.15	78.78	190.38	89.94	195.29	567.48	420.44	147.04	48.25	19.95	6.24
17	S44_HC	1	1	138.4	13597.7	164.17	11093.3	20.05	19.63	15.61	20.38	19.57	18.93	21.7	22.47	19.16	17.75	203.5	142.78	22.32	120.46	83.04	137.85	491.67	376.79	114.88	22.98	21.46	20.83	16.57	21.68	20.56	19.08	21.79	23.16	19.05	19.49	280.64	270.46	45.3	225.17	55.47	149.99	417.49	278.65	138.83	11.16	17.68	7.88
18	S45_HC	1	1	136.31	13954.9	161.14	11282	22.05	21.59	15.33	22.15	21.65	24.78	26.74	27.4	25.46	21.46	221.89	192.02	15.76	176.26	45.62	274.72	676.12	447.68	228.44	46.28	22.71	21.57	15.84	22.83	21.88	24.19	26.51	28.2	24.23	23.72	248.47	264.56	47.59	216.96	31.51	297.03	652.82	375.15	277.67	19.36	18.28	4.27
19	S46_HC	1	1	139.94	12691.5	163.5	10740.5	23.1	21.79	15.95	23.15	23.05	22.09	23.82	24.05	22.84	20.02	245.52	161.82	30.53	131.29	114.23	182.16	699.75	566.17	133.58	48.58	22.26	20.65	16.05	22.06	22.67	22.42	23.83	24.21	22.82	20.04	253.07	224.51	52.85	171.67	81.4	234.35	727.65	526.46	201.2	33.15	18.12	6.56
20	S47_HC	1	1	134.71	13310.5	156.5	11308	21.46	20.16	15.8	20.67	21.84	20.9	22.95	23.1	22.11	19.54	222.87	80.42	8.53	71.88	150.99	210.06	724.04	612.78	111.26	98.79	21.56	20.08	16.86	20.95	22.17	21.04	20.19	19.65	21.87	18.99	299.02	190.7	40.7	150	149.02	243.21	705.99	532.69	173.3	69.91	18.43	7.88
21	S48_HC	1	1	146.23	14746.9	169.42	12071.7	20.44	19.97	16.39	20.66	20.11	21.12	21.92	21.98	21.77	18.59	219.92	156.24	25.27	130.97	88.95	206.78	590.13	425.37	164.76	42.01	22.07	21.41	15.94	22.49	20.59	18.67	21.07	22.53	18.81	16.64	285.89	265.54	43.66	221.89	64.01	230.73	548.12	332.48	215.64	15.1	20.05	10.18
22	S49_HC	1	1	159.53	14720.6	189.09	10304.6	22.82	22.03	17.07	23.32	21.85	21.31	24.48	25.73	22.31	17.46	283.92	236.66	48.91	187.75	96.17	251.74	546.15	346.27	199.88	51.86	22.53	21.46	17.21	22.97	21.6	21.62	25.46	26.89	22.66	17.03	348.26	320.68	84.03	236.66	111.6	243.21	587.18	388.93	198.24	44.97	17.68	3.61
23	S50_HC	1	1	140.42	13037.4	166.97	10858.3	21.2	20.45	15.43	20.97	21.41	21.42	25.17	25.68	22.34	19.63	215.65	111.93	10.5	101.42	114.23	173.3	748.99	634.44	114.55	58.75	21.84	21.1	15.86	22.23	20.46	23.34	26.51	27.76	23.96	17.32	271.45	258.65	45.95	212.7	58.75	235	649.54	436.53	213.01	21.99	19.16	5.91
24	S51_HC	1	1	128.39	12845.1	153.52	10869.5	22.85	21.29	17.88	23.75	21.73	18.04	22.73	24.29	18.14	17.64	232.06	221.56	92.89	128.67	103.39	138.83	437.18	326.25	110.94	27.9	22.37	21.19	17.47	22.81	20.63	18.39	23.93	27.07	18.62	15.68	241.25	275.39	83.7	191.69	49.56	175.92	434.88	273.07	161.81	14.11	18.58	8.21
25	S52_HC	1	1	136.09	15364	157.32	11601.7	21.02	19.93	17.38	21.11	20.91	18.21	20.53	21.44	18.66	16.39	283.27	234.03	73.85	160.18	123.09	197.59	484.12	325.92	158.2	39.39	21.16	20.29	17.08	21.27	20.8	19.31	21.33	22.48	19.35	18.91	352.52	347.27	81.4	265.87	86.65	196.6	479.85	302.94	176.91	19.69	20.32	4.92
26	S53_HC	1	1	140.32	13431.3	165.3	11863	19.69	18.62	15.92	19.6	19.75	17.02	19.59	19.95	17.09	16.92	201.86	109.96	29.21	80.75	121.12	82.71	403.38	353.16	50.22	32.49	19.49	18.66	15.97	19.64	19.24	17.5	18.38	18.68	17.59	16.52	257.01	219.92	58.75	161.16	95.84	93.21	316.73	231.39	85.34	7.88	20.72	7.55
27	S55_HC	1	1	150.28	13345	177.5	11715.6	20.54	19.03	16.59	20.4	20.76	23.01	23.7	23.67	23.78	19.93	239.61	225.82	81.07	144.75	94.86	254.69	684.33	480.51	203.82	50.87	20.83	19.28	16.45	20.62	21.46	21.55	22.18	22.39	21.76	20.23	251.1	277.03	89.28	187.75	63.35	273.73	713.21	475.58	237.63	36.1	20.07	7.55
28	S57_HC	1	1	141.92	15035.7	165.54	11139.3	22.97	23.24	17.58	24.02	20.87	20.25	24.23	25.74	20.68	16.86	221.56	168.06	20.35	147.71	73.85	179.53	531.71	372.52	159.18	20.35	22.09	21.74	16.33	22.71	20.27	24.41	25.7	25.93	25.23	15.76	247.82	217.95	33.15	184.8	63.02	199.23	561.9	380.07	181.83	17.4	20.45	11.49
29	S83_HC	1	1	143.24	13920.7	168.45	12211.5	20.01	19.39	17.3	20.07	19.95	18.46	20.47	20.88	19.18	16.08	138.84	96.17	23.63	72.54	66.3	91.9	290.8	220.23	70.57	21.33	21	20.26	17.1	21.14	20.76	18.26	20.96	22.33	18.09	18.61	276.7	226.48	49.24	177.25	99.45	82.71	171.33	116.19	55.14	27.57	16.07	2.63
30	S91_HC	1	1	163.31	15209	188.01	14679.1	22.01	19.92	16.44	21.64	22.37	21.12	23.35	23.65	21.56	19.97	273.42	198.58	65.65	132.93	140.48	108.64	558.95	480.18	78.77	29.87	21.96	21.42	16.17	22.56	20.26	19.19	22.6	23.94	19.4	14.15	324.62	292.46	52.19	240.27	84.36	181.17	591.77	417.82	173.95	7.22	18.72	10.5
31	S94_HC	1	1	140.36	14532.2	169.81	14678.4	21.8	20.11	16.06	21.6	21.95	20.29	23.52	23.97	20.93	17.59	234.69	135.23	36.43	98.8	135.89	124.07	683.01	582.91	100.11	23.96	22.04	21.17	15.76	22.47	20.84	22.63	25.39	26.37	22.92	17.38	267.18	244.21	47.59	196.61	70.57	203.49	677.43	484.77	192.66	10.83	19.07	5.58
32	S97_HC	1	1	137.96	13139.2	162.86	11348.7	19.53	18.4	15.41	19.18	19.75	18.15	20.31	20.72	18.23	17.99	226.15	110.29	22.65	87.64	138.51	150.32	601.95	501.84	100.11	50.22	19.74	19.16	15.84	19.99	18.49	20.96	22.22	22.67	21.4	16.32	250.77	261.93	52.19	209.74	41.03	245.83	639.69	414.86	224.83	21.01	17.87	4.27
33	S01_PD	2	2	80.94	13577.4	96.81	8225.38	20.55	19.99	19.15	20.79	20.07	22.96	25.13	25.61	23.88	18.07	79.43	103.07	50.22	52.85	26.59	124.07	376.13	271.76	104.37	19.69	19.33	19.02	18.17	20.02	18.08	22.33	25.13	25.8	23.28	17.92	94.53	133.26	72.21	61.05	33.48	128.99	398.12	291.78	106.34	22.65	17.1	9.19
34	S02_PD	2	2	80.67	15707.3	96.58	11211.8	19.57	19.08	17.82	19.86	19.22	21.68	23.47	23.9	22.05	20.7	160.18	140.16	53.83	86.33	73.85	165.75	518.91	398.45	120.45	45.29	20.75	19.86	18.68	20.68	20.87	22.17	25.08	25.89	22.48	21.09	140.81	152.96	62.69	90.26	50.55	118.49	385.98	294.08	91.9	26.59	16.58	7.22
35	S03_PD	2	2	87.49	13878	102.73	9251.71	24.07	21.58	18.15	23.59	24.4	21.03	23.8	24.12	22.51	16.16	227.14	146.06	53.83	92.23	134.9	109.95	426.68	342.33	84.35	25.6	24.64	22.82	19.03	25.15	22.23	21.1	24.07	25.92	21.36	17.91	246.5	328.23	125.39	202.85	43.66	218.26	496.92	295.39	201.52	16.74	20.13	3.28
36	S05_PD	2	2	80.2	13766.1	94.94	12407.5	17.02	16.98	14.21	17.17	16.77	27.62	24.8	23.08	29.18	19.05	153.61	103.39	6.56	96.83	56.78	317.06	951.17	683.01	268.15	48.9	16.41	16.29	14.6	16.45	16.16	25.79	22.98	20.76	26.27	21.32	137.86	130.97	11.16	119.81	18.05	388.61	870.1	519.24	350.86	37.74	14.71	1.64
37	S06_PD	2	2	75.72	17144	94.79	14576.7	19.29	18.63	15.6	19.51	18.98	21.03	22.98	23.38	21.77	15.77	197.6	149.35	33.48	115.87	81.73	159.18	564.53	425.04	139.49	19.69	20.15	19.24	16.94	20.17	20.09	20.42	23.19	24.38	20.83	15.8	250.44	263.24	75.82	187.42	63.02	256.01	703.69	468.69	235	21.01	18.21	10.83
38	S07_PD	2	2	83.51	15608.2	95.9	13092.5	20.83	20.33	18.95	21.13	19.73	21.51	21.2	20.94	22.07	19.71	257.34	319.7	117.51	202.19	55.14	171.66	564.86	433.9	130.96	40.7	19.47	18.26	15.75	19.31	20.43	21.44	20.94	20.62	21.55	20.41	214.01	259.96	76.81	183.15	30.85	201.52	518.91	336.42	182.49	19.04	13.76	0.33
39	S09_PD	2	2	78.17	13184.1	90.68	9896.32	17.42	16.74	15.78	17.05	18.15	27.42	26.31	25.26	28.5	23.6	134.9	118.16	28.56	89.61	45.3	261.59	631.81	427.66	204.15	57.44	18.23	17.62	16.12	18.35	17.29	28.08	27.85	27.24	28.79	22.41	158.87	208.76	67.94	140.81	18.05	288.83	645.93	389.26	256.66	32.17	13.85	0.33
40	S10_PD	2	2	74.25	14920.2	87.03	11168.1	22.77	20.72	17.53	22.32	23.54	27.16	26.72	26.06	28.11	23.09	258.32	243.55	81.07	162.48	95.84	319.35	801.17	542.21	258.96	60.39	21.2	20.36	17.33	21.16	21.37	25.01	25.94	26.43	25.31	22.95	270.14	268.82	55.8	213.02	57.11	364.32	741.11	423.07	318.04	46.28	18.51	2.63
41	S11_PD	2	2	90.27	13582.3	107.55	10927.2	19.37	18.98	15.41	19.61	19.12	17.8	17.82	17.73	18.01	17.17	159.85	95.19	14.44	80.75	79.1	156.23	383.68	266.18	117.5	38.73	18.56	18.67	15.47	18.96	16.84	18.44	19.24	19.57	18.53	14.46	169.7	149.67	12.47	137.2	32.5	142.45	437.51	298.35	139.16	3.28	14.88	3.28
42	S13_PD	2	2	83.83	14022.1	98.85	12305.1	20.25	19.88	15.85	20.38	19.81	27	25.58	24.29	27.83	20.88	198.25	171.67	19.04	152.63	45.62	335.11	812.33	517.59	294.74	40.37	19.88	19.51	15.89	19.88	19.9	24.77	23.88	23.11	25.03	20.26	201.86	186.76	17.07	169.7	32.17	370.23	874.69	525.14	349.55	20.68	16.31	5.91
43	S14_PD	2	2	75	11988.1	90.9	9468.99	18.98	18.14	15.91	19.33	17.39	22.77	22.67	22.5	23	19.33	174.95	220.24	76.48	143.77	31.18	177.89	483.79	317.06	166.73	11.16	19.43	18.46	15.83	19.57	18.17	22.7	22.14	21.63	22.95	17.4	138.19	176.59	52.52	124.07	14.11	172.64	425.69	260.93	164.76	7.88	17.33	4.92
44	S16_PD	2	2	85.65	14029	97.18	11124.2	16.57	15.84	15.84	15.84	17.17	28.84	26.88	25.42	30.88	22.87	36.43	22.32	5.91	16.41	20.02	279.31	782.13	574.05	208.09	71.22	17.39	16.78	15.81	17.31	17.65	29.93	27.17	24.95	30.75	20.92	63.02	74.84	26.26	48.58	14.44	299.99	719.77	444.73	275.04	24.94	18.79	6.56
45	S17_PD	2	2	85.76	12537.2	100.27	11873.2	17.55	16.43	15.81	16.8	17.85	25.95	25.33	24.79	27.64	23.69	159.85	74.51	27.9	46.61	113.24	335.76	1012.21	820.21	192.01	143.76	18.82	18.58	16.25	19.02	18.53	27.45	25.15	23.3	28.71	22.07	290.49	201.21	32.17	169.04	121.45	379.09	894.71	587.5	307.21	71.88	14.28	0.33
46	S18_PD	2	2	161.48	14972.7	183.4	12553.9	22.63	22.04	17.07	22.57	22.73	24.31	24.27	23.91	25.36	20.11	228.45	158.87	15.1	143.77	84.68	229.09	729.29	545.82	183.47	45.62	22.73	21.63	17.18	23.06	21.66	22.45	23.24	23.4	22.96	18.21	276.37	279.98	67.94	212.04	64.33	227.45	540.24	337.08	203.16	24.29	14.56	1.64
47	S20_PD	2	2	95.19	16348.6	114	14386	19.39	19.58	14.99	19.78	18.87	19.67	18.84	18.38	20.01	16.08	170.02	101.75	4.27	97.49	72.54	200.87	652.82	469.02	183.8	17.07	20.23	20.23	16.8	20.58	19.7	17.48	18.23	18.41	17.8	15.67	263.9	173.64	16.08	157.55	106.35	159.18	452.28	317.06	135.22	23.96	17.76	10.83
48	S21_PD	2	2	84.67	15831	94.72	11488.5	18.83	18.47	17.15	18.83	18.82	26	27.13	27.28	26.89	20.1	76.48	68.6	14.77	53.83	22.65	268.48	619.34	386.31	233.03	35.45	19.51	19.23	16.38	19.65	18.89	24.93	25.62	25.71	25.46	19.66	112.91	106.02	13.79	92.23	20.68	269.79	645.6	400.42	245.18	24.62	15.44	2.63
49	S22_PD	2	2	92.35	15337.7	110.57	11564.3	21.04	19.83	17.43	21.47	19.05	28.57	29.57	29.46	29.74	18.94	254.05	351.54	142.45	209.08	44.97	318.37	754.24	470.33	283.91	34.46	18.88	18.42	17.21	19	17.69	26.41	27.76	28.46	26.75	17.6	193.66	260.62	85.01	175.6	18.05	320.67	748.99	440.46	308.52	12.14	18.27	2.95
50	S26_PD	2	2	80.1	14735.7	93.1	11912.9	19.5	18.46	16.16	19.36	19.77	18.96	21.43	22.64	19.04	17.88	190.05	173.64	48.91	124.73	65.32	158.86	439.48	291.45	148.02	10.83	19.84	19.3	16.55	20.11	18.84	17.49	21.03	22.33	17.39	18.05	238.63	244.86	55.8	189.06	49.56	87.96	283.91	209.07	74.83	13.13	20.19	12.8
51	S27_PD	3	2	80.04	12705.6	93.23	10537.6	16.91	16.68	15.79	16.81	16.97	25.81	27.3	27.39	27.02	23.58	123.74	49.24	6.24	43	80.75	258.63	691.22	523.83	167.39	91.24	18.28	17.75	15.32	18.49	17.99	25.51	27.33	27.76	26.51	22.04	172.32	130.31	30.2	100.11	72.21	286.53	653.15	430.62	222.53	64	17.75	6.56
52	S28_PD	2	2	79.3	14487.6	95.09	12042.2	20.07	19.36	16.42	20.18	19.89	25.91	24.65	23.49	26.86	23.1	262.26	208.76	45.3	163.46	98.8	334.78	724.04	473.94	250.1	84.68	18.9	18.46	15.79	19.21	17.34	26.43	25.35	24.52	26.59	25.36	219.59	234.36	51.86	182.5	37.09	312.79	681.37	409.94	271.43	41.36	16.44	0.98
53	S30_PD	3	2	70.76	13034.1	83.54	9986.25	20.63	19.91	18.41	20.99	19.98	22.58	23.67	24.01	23.04	18.23	182.5	201.54	84.03	117.51	64.99	166.73	430.62	279.97	150.65	16.08	20.7	19.98	17.94	20.97	18.76	22.48	23.58	24.42	22.52	21.46	203.5	266.2	86.98	179.22	24.29	213.67	467.05	260.93	206.12	7.55	18.46	7.55
54	S32_PD	3	2	86.53	14145.9	100.01	13612	20.45	19.8	16.75	20.72	20.05	20.71	20.1	19.72	20.74	20.57	260.62	200.88	46.94	153.94	106.68	301.3	616.71	383.68	233.03	68.27	20.09	19.52	17.05	20.21	19.63	23.07	22.4	21.46	23.52	18.91	236.33	238.63	52.19	186.44	49.89	341.67	677.11	368.26	308.85	32.82	19.39	6.56
55	S34_PD	2	2	78.52	14073.7	93.17	11823.9	22.67	22.15	16.36	23.31	21.54	21.06	24.29	25.24	21.21	20.36	257.01	196.61	32.82	163.79	93.22	125.38	433.9	331.5	102.4	22.98	21.94	21.28	16.65	22.2	20.34	21.83	24.91	26.25	22.1	15.27	254.05	262.26	43.33	218.93	35.12	159.51	473.94	320.67	153.28	6.24	21.24	8.21
56	S36_PD	3	2	130.05	15238.6	153.78	11347	20.11	18.65	17.32	19.79	20.37	28.94	27.31	26.34	30.39	25.24	244.53	205.47	95.19	110.29	134.25	247.15	737.83	560.26	177.56	69.58	19.49	18.77	17.18	19.5	19.43	30.3	27.88	25.72	31.64	22.02	228.78	253.07	79.43	173.64	55.14	311.48	733.89	465.74	268.15	43.32	19.62	12.14
57	S38_PD	2	2	126.2	11540	142.29	10294.8	18.33	16.95	15.54	17.75	18.9	24.16	22.96	21.71	25.42	20.43	142.78	109.96	39.72	70.24	72.54	167.39	371.54	246.49	125.05	42.34	17.67	16.98	15.92	17.59	17.82	20.62	20.5	20.64	20.31	21.97	153.61	157.88	57.11	100.77	52.85	207.76	391.23	222.2	169.03	38.73	14.1	0.33
58	S39_PD	2	2	131.27	14328	155.27	12559.5	21.17	19.35	16.07	20.28	22.14	22.41	22.05	21.94	22.36	22.55	139.83	93.87	20.68	73.2	66.63	180.52	513.66	380.73	132.93	47.59	20.29	19.31	16.05	19.87	22.54	21.19	20.71	20.38	21.26	16.34	142.78	141.14	20.68	120.46	22.32	210.39	551.73	344.63	207.1	3.28	18.89	4.6
59	S54_PD	3	2	157.38	13257.4	190.58	11364.4	23	20.36	18.74	22.16	23.66	22.27	24.45	24.74	23.4	18.26	275.72	254.05	133.92	120.13	155.58	187.41	671.2	524.81	146.38	41.03	22.22	20.73	17.94	22.66	21.25	23.33	25.1	25.68	23.93	19.27	286.55	333.16	136.22	196.94	89.61	279.31	732.25	488.71	243.54	35.78	19.46	10.18
60	S56_PD	3	2	158.23	14650.7	182.11	12261.4	18.41	17.86	17.24	18.34	18.64	30.63	27.86	25.71	33	21.69	90.92	121.12	52.85	68.27	22.65	215.97	578.31	407.64	170.67	45.29	17.3	16.76	15.56	17.03	18.77	32.47	29.27	27.22	33.62	25.07	109.3	113.24	20.68	92.56	16.74	256.01	690.89	469.35	221.54	34.46	17.14	9.52
61	S58_PD	3	2	140.77	13950.2	163.49	11652.3	21.39	20.81	15.83	21.7	20.84	22.69	24.2	24.52	23.27	21.09	211.05	159.19	23.96	135.23	75.82	217.61	615.73	456.55	159.18	58.42	21.68	20.43	16.28	22.09	19.38	22.59	24.06	24.68	22.84	20.55	217.29	257.34	73.52	183.81	33.48	208.42	548.12	362.68	185.44	22.98	17.03	5.25
62	S59_PD	3	2	136.88	12605.8	164.11	11197.4	18.52	18.26	16.26	18.71	17.98	22.49	23.15	23.22	23.02	15.81	139.5	125.39	23.3	102.08	37.42	247.47	673.82	444.4	229.42	18.05	18.46	17.97	15.61	18.55	17.91	22.3	23.27	23.79	22.52	16.54	180.2	194.31	38.08	156.24	23.96	259.95	617.37	366.62	250.76	9.19	16.26	4.6
63	S60_PD	3	2	139.72	13697.8	163.42	12427.2	20.15	19.44	15.5	20.01	20.38	23.14	24.44	24.57	24.1	16.9	172.32	123.74	15.76	107.99	64.33	198.9	604.57	432.26	172.31	26.59	18.84	18.49	15.95	18.95	18.27	24.9	23.6	22.45	25.21	22.22	180.86	177.25	26.92	150.33	30.53	318.04	682.03	397.14	284.89	33.15	17.42	5.91
64	S61_PD	3	2	122.88	12670.5	144.52	11167.5	20.97	18.86	18.38	19.36	21.66	22.24	23.51	23.73	22.24	22.24	190.05	114.88	58.1	56.78	133.26	192.66	709.6	603.59	106.01	86.65	20.4	19.15	16.31	20.34	20.51	21.16	21.96	22.2	21.42	20.16	211.05	192.34	57.11	135.23	75.82	264.21	684.33	472.96	211.37	52.84	16.17	1.31
65	S63_PD	2	2	136.64	13001.3	163.79	11020.5	18.64	18.22	16.47	18.67	18.55	25.3	25.93	25.66	26.42	19.93	165.43	146.72	30.53	116.19	49.24	279.64	637.72	406.33	231.39	48.25	19.1	18.85	16.3	19.37	17.42	26.75	25.6	24.1	27.58	20.05	188.41	195.96	33.15	162.8	25.6	330.51	678.75	384.67	294.08	36.43	16.54	1.31
66	S64_PD	3	2	141.27	13747.4	169.05	11904	20.4	19.93	16.06	20.96	18.55	19.98	20.6	20.81	20.3	18.69	173.31	168.06	35.12	132.93	40.37	244.52	481.82	284.89	196.93	47.59	19.63	19.23	15.64	19.83	18.58	19.87	20.95	21.47	20.16	17.46	186.11	182.5	25.93	156.57	29.54	231.39	526.46	320.01	206.45	24.94	17.5	2.3
67	S65_PD	2	2	118.72	13886.6	138.41	11806.2	18.99	18.48	18.43	18.54	20.39	30.64	27.84	25.6	31.76	23.58	260.62	444.43	247.49	196.94	63.68	397.14	939.35	596.69	342.66	54.48	19.92	19.11	18.42	19.72	21.53	30.93	28.94	27.25	31.55	23.41	280.97	467.4	218.28	249.13	31.84	400.42	940.99	571.09	369.9	30.52	16.24	0.98
68	S66_PD	4	2	128.19	13935.5	161.2	10986	18.24	17.84	16.59	18.12	18.42	28.71	29.3	28.85	30.52	19.92	100.77	75.49	13.79	61.71	39.06	198.24	611.46	447.03	164.44	33.81	18.97	18.35	17.28	19.18	18.52	29.78	29.4	28.58	31.55	23.37	181.51	220.9	97.16	123.74	57.77	206.12	583.24	421.76	161.48	44.64	NaN	0
69	S67_PD	2	2	134.21	14004.4	162.76	12867.6	17.76	17.45	15.24	18.06	17.42	19.37	18.32	17.53	19.98	16.45	145.08	97.81	21.34	76.48	68.6	141.79	366.62	249.11	117.5	24.29	18.45	18.4	15.91	18.71	17.76	19.79	18.22	16.59	20.02	16.22	197.6	162.48	18.05	144.42	53.17	185.77	366.62	192.01	174.61	11.16	14.25	0.98
70	S68_PD	2	2	134.93	13808.1	155.96	11317.2	20.4	19.57	15.24	20.19	20.84	19.93	19.46	19.11	20.31	18.93	178.23	138.84	17.4	121.45	56.78	175.27	435.87	308.85	127.02	48.25	19.9	19.34	15.8	19.8	20.94	19.56	19.11	18.54	19.73	16.78	206.13	212.37	24.29	188.08	18.05	228.44	454.25	238.94	215.31	13.13	17.17	3.28
71	S69_PD	3	2	146.42	13803.9	172.3	8367.17	17.69	17.53	17.25	17.72	17.54	25.73	25.66	25.22	26.65	20.13	45.62	64.99	26.59	38.4	7.22	160.5	452.61	314.76	137.85	22.65	19.98	19.56	18.91	19.97	19.99	24.62	26.3	26.91	25.27	20.06	106.02	156.24	60.39	95.84	10.18	171.66	402.72	252.4	150.32	21.33	15.8	3.61
72	S70_PD	3	2	133.01	12820.8	155.34	11262.7	19.63	18.57	16.13	19.32	19.97	21.49	21.49	21.46	21.58	21.24	171.01	114.88	26.92	87.97	83.04	207.76	586.19	435.21	150.98	56.78	19.68	18.85	16.98	19.41	20.28	20.39	20.94	21.36	20.1	21.57	191.69	171.99	39.72	132.28	59.41	244.85	585.86	389.59	196.27	48.58	17.53	2.95
73	S71_PD	4	2	129.07	14355.3	153.23	11893.8	18.93	18.32	16.18	18.98	18.85	26.75	27.71	27.32	28.45	20.13	169.37	135.56	31.51	104.05	65.32	297.69	692.53	455.56	236.97	60.72	19.13	18.49	16.1	19.13	19.13	23.05	24.83	25.91	23.4	20.93	235.02	229.44	48.25	181.18	53.83	369.24	732.9	415.85	317.06	52.19	15.13	1.64
74	S72_PD	2	2	124.57	12850.3	146.83	10944.6	17.1	17.03	14.94	17.19	16.94	31.15	29.88	27.85	34.4	24.94	73.85	50.88	3.61	47.27	26.59	383.35	813.64	561.9	251.74	131.61	16.7	16.5	15.81	16.75	16.16	29.13	29.12	28.5	29.89	23.31	115.87	145.41	38.4	107	8.86	405.34	805.77	447.68	358.08	47.26	17.39	4.27
75	S73_PD	3	2	137.99	13699.5	161.14	12429.5	18.51	18.12	15.76	18.64	18.28	22.35	24.04	24.23	23.53	18.6	170.35	132.61	23.63	108.97	61.38	260.93	752.27	553.37	198.9	62.03	20.28	19.86	15.89	20.5	19.43	21.19	24.02	25.43	21.26	20.7	222.87	205.47	28.56	176.92	45.95	278.33	728.64	483.13	245.5	32.82	19.78	9.19
76	S74_PD	2	2	134.28	14524	155	11858.1	19.21	18.84	15.66	19.51	18.64	24.61	24.27	23.65	25.68	18.85	223.2	175.6	30.85	144.75	78.45	349.22	967.58	673.17	294.41	54.81	18.07	17.88	15.67	18.31	17.34	24.23	23.54	22.71	24.9	21.12	190.38	170.35	27.57	142.78	47.59	444.73	964.62	598.66	365.96	78.77	17.34	5.25
77	S75_PD	3	2	159.11	15710.2	186.5	15226.9	17.46	17.41	17.81	16.89	17.82	20.49	21.03	21.4	20.58	20.09	216.63	191.69	109.3	82.39	134.25	317.71	574.7	316.73	257.98	59.74	16.52	16.76	16.83	16.7	16.04	25.37	24.27	23.39	25.99	19.41	96.83	134.25	63.35	70.9	25.93	372.52	1002.37	664.96	337.4	35.12	15.86	0.98
78	S76_PD	4	2	127.13	14038.2	145.62	12548	17.9	17.11	16.72	17.38	18.33	20.28	19.47	19.13	20.93	18.8	105.03	81.4	33.15	48.25	56.78	131.61	481.82	390.25	91.57	40.04	19.03	18.05	16.72	18.68	19.78	20.34	19.63	19.33	20.96	18.95	155.91	157.55	50.55	107	48.91	110.61	414.21	337.73	76.47	34.13	14.06	0.33
79	S77_PD	2	2	125.28	11532.8	146.46	11057.5	18.42	17.48	16.28	17.9	18.81	23.91	22.99	22.51	24.67	23.02	206.46	118.49	30.2	88.29	118.16	319.02	774.26	602.27	171.98	147.04	18.64	18.24	16.82	18.67	18.54	25.88	24.84	24.11	25.88	25.87	263.9	271.45	64.01	207.44	56.46	373.18	726.01	426.35	299.66	73.52	NaN	0
80	S78_PD	2	2	124.61	13631.9	151.25	15010.9	18.61	17.41	15.57	18.12	18.91	18.33	19.46	19.49	19.29	16.79	212.37	112.91	31.51	81.4	130.97	176.58	726.99	618.68	108.31	68.27	17.95	17.71	15.45	18.14	17.61	22.07	21.17	20.36	22.93	16.41	199.24	150.99	23.96	127.03	72.21	279.64	773.27	530.39	242.88	36.76	16.74	5.58
81	S79_PD	3	2	125.01	13109.6	143.66	11557.7	20.52	19.92	16.65	20.66	20.2	23.78	24.32	24.28	24.41	21.6	170.35	143.11	26.59	116.52	53.83	256.01	673.17	474.93	198.24	57.77	20.99	20.37	16.94	21.08	20.38	25.13	25.08	24.75	25.6	18.54	157.88	168.06	28.88	139.17	18.71	247.8	586.85	355.46	231.39	16.41	18.39	7.55
82	S80_PD	3	2	133.61	13425.4	151.32	11961.1	19.26	17.87	15.26	18.74	19.87	23.24	24.02	23.75	24.78	19.57	200.22	142.78	35.45	107.33	92.89	279.97	735.2	537.62	197.59	82.38	18.42	17.89	15.56	18.59	17.26	25.12	23.34	21.8	25.56	20.35	191.69	217.95	50.88	167.07	24.62	314.1	705.66	417.82	287.84	26.26	20.67	10.5
83	S81_PD	3	2	132.71	16012.9	154.24	11806.5	18.96	18.68	16.01	19.43	17.55	22.82	22.94	22.82	23.18	20.7	115.87	111.27	24.29	86.98	28.88	181.17	458.52	303.27	155.25	25.93	19.59	19.57	16.96	19.94	17.58	21.74	22.11	22.16	22.04	16.1	145.41	141.47	17.4	124.07	21.34	214	530.72	327.23	203.49	10.5	18.41	10.83
84	S82_PD	2	2	133.41	12793.2	153.95	12511.9	19.73	18.57	17.18	19.23	20.66	33.62	29.82	27.4	36.32	27.18	245.85	235.67	76.15	159.52	86.33	313.44	813.97	593.08	220.89	92.56	19.87	19.22	18.02	19.82	20.16	30.3	27.02	24.7	30.32	30.09	292.46	380.42	126.7	253.72	38.73	402.72	884.54	519.89	364.65	38.07	14.44	0.98
85	S84_PD	3	2	125.88	14078.6	148.53	11214.1	22.43	21.8	20.29	22.38	22.57	23.51	24.57	25.01	23.63	22.86	135.23	130.97	36.11	94.86	40.37	167.06	440.46	299.66	140.8	26.26	21.79	21.14	17.19	22.11	19.2	21.13	22.52	23.37	21.28	17.68	180.2	199.89	39.39	160.51	19.69	171.66	406	241.57	164.44	7.22	20.75	8.53
86	S85_PD	3	2	134.45	13070.9	155.05	10635.1	17.5	17.56	16.44	17.68	17.2	28.67	27.97	27.27	29.71	21.25	87.97	61.71	5.91	55.8	32.17	204.48	618.03	438.82	179.21	25.27	18.22	17.94	15.88	18.22	18.22	27.41	27.63	27.22	28.26	21.21	163.79	151.97	18.05	133.92	29.87	261.59	582.58	352.5	230.08	31.51	17.04	3.61
87	S86_PD	3	2	136.25	13375.5	156.26	12827.9	19.19	18.78	14.87	19.1	19.45	26.68	24.5	23.02	27.65	18.55	151.97	125.71	9.52	116.19	35.78	233.03	649.86	441.78	208.09	24.94	18.4	17.93	15.48	18.36	18.67	23.26	21.57	20.17	23.43	20.06	156.57	163.13	24.62	138.51	18.05	232.7	516.28	295.39	220.89	11.82	18.86	7.22
88	S87_PD	3	2	135.66	15039.3	157.56	11959.5	21.8	21.17	19.74	21.61	22.71	31.13	29.77	28.93	32.04	26.1	88.62	96.5	22.65	73.85	14.77	173.3	541.55	394.84	146.71	26.59	20.18	19.71	17.85	20.12	20.6	28.14	27.38	26.71	28.55	24.18	153.61	163.13	28.88	134.25	19.37	285.87	708.61	449	259.62	26.26	19.77	7.55
89	S90_PD	2	2	169.54	16604	198.9	15444.5	19.72	19.52	18.64	19.88	19.3	22.13	24.54	25.35	22.77	18.22	178.89	182.5	52.52	129.98	48.91	286.2	786.07	540.24	245.83	40.37	19.96	19.31	18.38	20.04	19.55	21.5	23.28	24.07	21.81	17.04	142.78	210.07	92.23	117.84	24.95	282.26	754.89	490.68	264.21	18.05	17.82	3.94
90	S92_PD	4	2	137.73	13636.1	159	13084.6	18.74	17.96	15.67	18.77	18.73	22.4	22.01	21.6	23.61	20.25	150	74.18	19.37	54.81	95.19	188.07	585.21	465.08	120.13	67.94	20.21	19.67	15.2	20.56	19.29	23.44	21.64	20.56	24.15	20.23	185.78	161.16	26.59	134.58	51.2	236.31	647.24	453.59	193.65	42.67	17.63	10.83
91	S93_PD	2	2	143.94	13522.2	161.85	13001.2	19.21	18.41	15.23	19.25	19.16	23.9	25.05	25.54	23.71	24.61	159.19	125.06	25.93	99.13	60.07	257.65	751.94	550.09	201.85	55.8	17.82	17.31	16.16	17.75	18.42	27.98	25.32	23.4	28.33	22.22	141.14	174.29	48.25	126.04	15.1	297.69	720.76	440.14	280.62	17.07	18.23	11.16
92	S95_PD	2	2	141.63	14206.9	173.32	12630.7	19.18	18.47	16.5	19.09	19.29	19.24	21.25	21.65	19.74	17.2	239.61	159.52	37.75	121.77	117.84	177.89	680.39	537.62	142.77	35.12	18.68	17.64	15.97	18.3	19.11	19.82	20.39	20.41	20.36	16.68	240.6	178.56	50.55	128.01	112.58	236.97	710.58	508.4	202.18	34.79	19.51	6.24
93	S96_PD	2	2	123.95	12565.4	150.32	12137.7	18.85	17.63	15.36	18.11	19.67	21.36	21.37	21.07	22.13	18.79	163.13	103.39	18.05	85.34	77.79	261.59	709.93	508.08	201.85	59.74	19.01	18.05	16.04	18.71	19.74	21.18	21.18	21.04	21.39	20.14	221.23	206.13	50.55	155.58	65.65	280.3	596.37	363.01	233.36	46.93	15.57	2.63
94	S98_PD	2	2	139.28	13837.7	164.25	14109	19.62	18.84	17.28	20.27	19.12	28.45	28.81	28.31	32.58	21.4	156.9	129.98	62.04	67.94	88.95	178.55	961.67	849.09	112.58	65.97	21.05	20.48	18.32	21.5	19.35	30.43	27.96	26.91	32.13	20.88	171.01	198.91	63.68	135.23	35.78	249.77	1050.29	838.26	212.03	37.74	16.7	4.27
95	S100_PD	3	2	150.13	14160.3	176.86	12711.4	18.09	17.5	15.65	18.21	17.86	30.57	28.8	27.44	32.08	21.39	148.36	137.2	38.08	99.13	49.24	272.75	799.86	565.84	234.02	38.73	18.85	18.15	16.16	19.07	18.23	25.25	25.97	26.02	25.84	22.11	193	206.79	65.65	141.14	51.86	295.39	777.54	528.75	248.79	46.61	19.78	13.13
96	S101_PD	2	2	139.69	16167.5	164.62	12650.7	21.18	20.71	15.79	21.67	20.08	19.84	22.58	23.71	20.17	18.66	275.72	227.14	37.09	190.05	85.67	190.36	465.08	316.4	148.68	41.68	20.96	20.26	15.88	21.08	20.41	18.55	21.65	22.83	18.07	21.23	264.23	259.63	41.03	218.6	45.62	124.07	424.71	319.35	105.36	18.71	16.56	7.55
97	S102_PD	2	2	130.54	14897.9	152.23	15052.2	17.84	17.14	15.88	17.46	18.56	27.58	27.96	27.33	29.25	19.14	71.23	58.75	12.14	46.61	24.62	303.27	769.66	516.61	253.05	50.22	18.03	17.63	16.36	18.05	17.8	24.92	24.94	24.79	25.16	20.66	141.47	172.98	43	129.98	11.49	341.01	770.65	448.01	322.63	18.38	17.87	4.92
98	S103_PD	2	2	141.52	14686.1	158.72	12812.5	19.59	19.23	17.96	19.64	19.18	26.63	24.81	22.75	27.44	17.65	219.59	255.69	62.04	193.66	25.93	302.94	632.47	354.47	278	24.94	18.84	18.7	18.01	18.97	16.97	24.03	23.16	22.17	24.33	20.36	277.36	363.35	103.72	259.63	17.72	323.62	651.83	352.17	299.66	23.96	15.08	2.3
99	S104_PD	4	2	131.66	12790.3	153.6	11009.6	18.55	17.67	15.85	18.25	19.04	25.95	26.06	25.7	27.06	22.1	151.97	126.37	30.85	95.52	56.46	267.17	794.61	587.18	207.43	59.74	19.21	18.83	15.76	19.3	18.61	25.56	26.11	26.29	25.73	23.88	171.34	170.35	22.98	147.38	23.96	287.52	804.45	543.19	261.26	26.26	15.7	0.98
100	S105_PD	4	2	119.8	13053.5	142.4	11181	20.68	19.61	16.25	20.56	20.78	26.82	28.17	28.01	28.74	23.18	163.46	94.2	20.68	73.52	89.94	271.76	812.99	634.77	178.22	93.54	21.09	20.49	17.58	21.48	19.44	26.78	28.29	28.8	27.49	22.44	242.24	262.59	66.3	196.28	45.95	320.67	707.96	431.93	276.03	44.64	15.84	4.6
101	S106_PD	4	2	145.26	14715.4	171.34	14632.1	18.85	18.35	16.86	18.85	18.86	19.99	19.86	19.72	20.51	19.05	134.58	137.2	34.46	102.74	31.84	107.98	393.86	323.95	69.91	38.07	19.85	19.65	18.51	20.05	17.99	20.76	19.82	18.93	20.87	18.35	194.97	237.31	61.38	175.93	19.04	216.62	452.28	245.18	207.1	9.52	14.28	0.33
102	S107_PD	4	2	141.98	15964.3	170.09	13607.4	22.01	21.97	21.56	22.3	20.86	28.55	28.23	27.67	29.48	20.47	175.6	251.76	110.94	140.81	34.79	184.46	533.35	367.93	165.42	19.04	21.8	21.01	18.34	22.33	19.39	24.07	23.66	23.31	24.34	21.29	209.08	256.35	84.36	171.99	37.09	179.86	488.38	324.6	163.78	16.08	17.13	5.58
103	S108_PD	3	2	120.48	14020.8	140.26	12181.4	18.39	17.94	16.02	18.45	18.25	31.73	28.98	27.39	33.07	26	174.29	153.94	32.5	121.45	52.85	335.11	972.83	701.39	271.43	63.67	18.1	17.58	16.08	18.14	17.87	30.32	28.62	27.48	30.88	23.42	174.62	211.38	57.44	153.94	20.68	340.36	941.98	627.22	314.76	25.6	15.99	2.63
[truncated: 6 more columns]
