# Supplementary material for: Brainstem neuromelanin and iron MRI reveals a precise signature for idiopathic and LRRK2 Parkinson’s disease
Source: NPJ Parkinsons Dis. 2023 Apr 15;9:62. doi: 10.1038/s41531-023-00503-2 (PMC10105708; doi:10.1038/s41531-023-00503-2)
Supplement: Supplementary file 4 — Code compressed file [file 41531_2023_503_MOESM4_ESM.zip › code/ROC_analyses/Early_stage_PD/Disease_duration.xlsx]

## Sheet: Total_3DandIron_OptThs
	Label	GROUP(HC,iPD,g2019s,gba)	GROUP2 (HC vs PD)	Disease_duration
1	S04_HC	1	1
2	S08_HC	1	1
3	S12_HC	1	1
4	S15_HC	1	1
5	S19_HC	1	1
6	S23_HC	1	1
7	S24_HC	1	1
8	S29_HC	1	1
9	S31_HC	1	1
10	S33_HC	1	1
11	S35_HC	1	1
12	S37_HC	1	1
13	S40_HC	1	1
14	S41_HC	1	1
15	S42_HC	1	1
16	S43_HC	1	1
17	S44_HC	1	1
18	S45_HC	1	1
19	S46_HC	1	1
20	S47_HC	1	1
21	S48_HC	1	1
22	S49_HC	1	1
23	S50_HC	1	1
24	S51_HC	1	1
25	S52_HC	1	1
26	S53_HC	1	1
27	S55_HC	1	1
28	S57_HC	1	1
29	S83_HC	1	1
30	S91_HC	1	1
31	S94_HC	1	1
32	S97_HC	1	1
33	S01_PD	2	2	5
34	S02_PD	2	2	2
35	S03_PD	2	2	5
36	S05_PD	2	2	4
37	S06_PD	2	2	5
38	S07_PD	2	2	19
39	S09_PD	2	2	23
40	S10_PD	2	2	15
41	S11_PD	2	2	5
42	S13_PD	2	2	7
43	S14_PD	2	2	13
44	S16_PD	2	2	14
45	S17_PD	2	2	15
46	S18_PD	2	2	5
47	S20_PD	2	2	15
48	S21_PD	2	2	2
49	S22_PD	2	2	11
50	S26_PD	2	2	2
51	S27_PD	3	2	9
52	S28_PD	2	2	4
53	S30_PD	3	2	7
54	S32_PD	3	2	7
55	S34_PD	2	2	3
56	S36_PD	3	2	5
57	S38_PD	2	2	15
58	S39_PD	2	2	6
59	S54_PD	3	2	3
60	S56_PD	3	2	15
61	S58_PD	3	2	4
62	S59_PD	3	2	6
63	S60_PD	3	2	18
64	S61_PD	3	2	3
65	S63_PD	2	2	13
66	S64_PD	3	2	7
67	S65_PD	2	2	12
68	S66_PD	4	2	14
69	S67_PD	2	2	5
70	S68_PD	2	2	4
71	S69_PD	3	2	20
72	S70_PD	3	2	4
73	S71_PD	4	2	15
74	S72_PD	2	2	14
75	S73_PD	3	2	12
76	S74_PD	2	2	12
77	S75_PD	3	2	12
78	S76_PD	4	2	8
79	S77_PD	2	2	2
80	S78_PD	2	2	10
81	S79_PD	3	2	18
82	S80_PD	3	2	12
83	S81_PD	3	2	4
84	S82_PD	2	2	11
85	S84_PD	3	2	15
86	S85_PD	3	2	4
87	S86_PD	3	2	2
88	S87_PD	3	2	12
89	S90_PD	2	2	9
90	S92_PD	4	2	7
91	S93_PD	2	2	14
92	S95_PD	2	2	5
93	S96_PD	2	2	4
94	S98_PD	2	2	2
95	S100_PD	3	2	11
96	S101_PD	2	2	4
97	S102_PD	2	2	9
98	S103_PD	2	2	10
99	S104_PD	4	2	18
100	S105_PD	4	2	2
101	S106_PD	4	2	13
102	S107_PD	4	2	2
103	S108_PD	3	2	5
