# Supplementary material for: Brainstem neuromelanin and iron MRI reveals a precise signature for idiopathic and LRRK2 Parkinson’s disease
Source: NPJ Parkinsons Dis. 2023 Apr 15;9:62. doi: 10.1038/s41531-023-00503-2 (PMC10105708; doi:10.1038/s41531-023-00503-2)
Supplement: Supplementary file 4 — Code compressed file [file 41531_2023_503_MOESM4_ESM.zip › code/ROC_analyses/Complete_PD_pool/a3_get_CI_and_pVals_woGBA.m]

clear,clc,close all
addpath(genpath(pwd));

run('a2_classify_binaryLogisticRegression_PDsubgroups.m');
close all

i=1;
AUCs = zeros(50,1);
AUC_CIlow = zeros(50,1);
AUC_CIhigh = zeros(50,1);
AUC_ps = zeros(50,1); 

%% HC vs. iPD

% LC NM CR
[A,Aci] = auc( [target_4, ypred_4_LCcr] ,0.05,'boot',1000,'type','bca');
p = auc_bootstrap([target_4, ypred_4_LCcr]);
AUCs(i) = A;
AUC_CIlow(i) = Aci(1);
AUC_CIhigh(i) = Aci(2);
AUC_ps(i) = p;
i = i+1;

% LC NM nVol
[A,Aci] = auc( [target_4, ypred_4_LCnvol] ,0.05,'boot',1000,'type','bca');
p = auc_bootstrap([target_4, ypred_4_LCnvol]);
AUCs(i) = A;
AUC_CIlow(i) = Aci(1);
AUC_CIhigh(i) = Aci(2);
AUC_ps(i) = p;
i = i+1;

% LogReg LC
[A,Aci] = auc( [target_4, ypred_4_LC] ,0.05,'boot',1000,'type','bca');
p = auc_bootstrap([target_4, ypred_4_LC]);
AUCs(i) = A;
AUC_CIlow(i) = Aci(1);
AUC_CIhigh(i) = Aci(2);
AUC_ps(i) = p;
i = i+1;

% LogReg LC + RN
[A,Aci] = auc( [target_4, ypred_4_LC_RN] ,0.05,'boot',1000,'type','bca');
p = auc_bootstrap([target_4, ypred_4_LC_RN]);
AUCs(i) = A;
AUC_CIlow(i) = Aci(1);
AUC_CIhigh(i) = Aci(2);
AUC_ps(i) = p;
i = i+1;

% LogReg LC + RN + SNc NM
[A,Aci] = auc( [target_4, ypred_4_LC_RN_SNnm] ,0.05,'boot',1000,'type','bca');
p = auc_bootstrap([target_4, ypred_4_LC_RN_SNnm]);
AUCs(i) = A;
AUC_CIlow(i) = Aci(1);
AUC_CIhigh(i) = Aci(2);
AUC_ps(i) = p;
i = i+1;

% LogReg LC + RN + SNc NM+iron
[A,Aci] = auc( [target_4, ypred_4_ALL] ,0.05,'boot',1000,'type','bca');
p = auc_bootstrap([target_4, ypred_4_ALL]);
AUCs(i) = A;
AUC_CIlow(i) = Aci(1);
AUC_CIhigh(i) = Aci(2);
AUC_ps(i) = p;
i = i+1;

%% HC vs. LRRK2-PD

% LC NM CR
[A,Aci] = auc( [target_5, ypred_5_LCcr] ,0.05,'boot',1000,'type','bca');
p = auc_bootstrap([target_5, ypred_5_LCcr]);
AUCs(i) = A;
AUC_CIlow(i) = Aci(1);
AUC_CIhigh(i) = Aci(2);
AUC_ps(i) = p;
i = i+1;

% LC NM nVol
[A,Aci] = auc( [target_5, ypred_5_LCnvol] ,0.05,'boot',1000,'type','bca');
p = auc_bootstrap([target_5, ypred_5_LCnvol]);
AUCs(i) = A;
AUC_CIlow(i) = Aci(1);
AUC_CIhigh(i) = Aci(2);
AUC_ps(i) = p;
i = i+1;

% LogReg LC
[A,Aci] = auc( [target_5, ypred_5_LC] ,0.05,'boot',1000,'type','bca');
p = auc_bootstrap([target_5, ypred_5_LC]);
AUCs(i) = A;
AUC_CIlow(i) = Aci(1);
AUC_CIhigh(i) = Aci(2);
AUC_ps(i) = p;
i = i+1;

% LogReg LC + RN
[A,Aci] = auc( [target_5, ypred_5_LC_RN] ,0.05,'boot',1000,'type','bca');
p = auc_bootstrap([target_5, ypred_5_LC_RN]);
AUCs(i) = A;
AUC_CIlow(i) = Aci(1);
AUC_CIhigh(i) = Aci(2);
AUC_ps(i) = p;
i = i+1;

% LogReg LC + RN + SNc NM
[A,Aci] = auc( [target_5, ypred_5_LC_RN_SNnm] ,0.05,'boot',1000,'type','bca');
p = auc_bootstrap([target_5, ypred_5_LC_RN_SNnm]);
AUCs(i) = A;
AUC_CIlow(i) = Aci(1);
AUC_CIhigh(i) = Aci(2);
AUC_ps(i) = p;
i = i+1;

% LogReg LC + RN + SNc NM+iron
[A,Aci] = auc( [target_5, ypred_5_ALL] ,0.05,'boot',1000,'type','bca');
p = auc_bootstrap([target_5, ypred_5_ALL]);
AUCs(i) = A;
AUC_CIlow(i) = Aci(1);
AUC_CIhigh(i) = Aci(2);
AUC_ps(i) = p;
i = i+1;

%% HC vs. GBA-PD

% LC NM CR
[A,Aci] = auc( [target_6, ypred_6_LCcr] ,0.05,'boot',1000,'type','bca');
p = auc_bootstrap([target_6, ypred_6_LCcr]);
AUCs(i) = A;
AUC_CIlow(i) = Aci(1);
AUC_CIhigh(i) = Aci(2);
AUC_ps(i) = p;
i = i+1;

% LC NM nVol
[A,Aci] = auc( [target_6, ypred_6_LCnvol] ,0.05,'boot',1000,'type','bca');
p = auc_bootstrap([target_6, ypred_6_LCnvol]);
AUCs(i) = A;
AUC_CIlow(i) = Aci(1);
AUC_CIhigh(i) = Aci(2);
AUC_ps(i) = p;
i = i+1;

% LogReg LC
[A,Aci] = auc( [target_6, ypred_6_LC] ,0.05,'boot',1000,'type','bca');
p = auc_bootstrap([target_6, ypred_6_LC]);
AUCs(i) = A;
AUC_CIlow(i) = Aci(1);
AUC_CIhigh(i) = Aci(2);
AUC_ps(i) = p;
i = i+1;

% LogReg LC + RN
[A,Aci] = auc( [target_6, ypred_6_LC_RN] ,0.05,'boot',1000,'type','bca');
p = auc_bootstrap([target_6, ypred_6_LC_RN]);
AUCs(i) = A;
AUC_CIlow(i) = Aci(1);
AUC_CIhigh(i) = Aci(2);
AUC_ps(i) = p;
i = i+1;

% LogReg LC + RN + SNc NM
[A,Aci] = auc( [target_6, ypred_6_LC_RN_SNnm] ,0.05,'boot',1000,'type','bca');
p = auc_bootstrap([target_6, ypred_6_LC_RN_SNnm]);
AUCs(i) = A;
AUC_CIlow(i) = Aci(1);
AUC_CIhigh(i) = Aci(2);
AUC_ps(i) = p;
i = i+1;

% LogReg LC + RN + SNc NM+iron
[A,Aci] = auc( [target_6, ypred_6_ALL] ,0.05,'boot',1000,'type','bca');
p = auc_bootstrap([target_6, ypred_6_ALL]);
AUCs(i) = A;
AUC_CIlow(i) = Aci(1);
AUC_CIhigh(i) = Aci(2);
AUC_ps(i) = p;
i = i+1;

%% iPD vs. LRRK2-PD

% LC NM CR
[A,Aci] = auc( [target_1, ypred_1_LCcr] ,0.05,'boot',1000,'type','bca');
p = auc_bootstrap([target_1, ypred_1_LCcr]);
AUCs(i) = A;
AUC_CIlow(i) = Aci(1);
AUC_CIhigh(i) = Aci(2);
AUC_ps(i) = p;
i = i+1;

% LC NM nVol
[A,Aci] = auc( [target_1, ypred_1_LCnvol] ,0.05,'boot',1000,'type','bca');
p = auc_bootstrap([target_1, ypred_1_LCnvol]);
AUCs(i) = A;
AUC_CIlow(i) = Aci(1);
AUC_CIhigh(i) = Aci(2);
AUC_ps(i) = p;
i = i+1;

% LogReg LC
[A,Aci] = auc( [target_1, ypred_1_LC] ,0.05,'boot',1000,'type','bca');
p = auc_bootstrap([target_1, ypred_1_LC]);
AUCs(i) = A;
AUC_CIlow(i) = Aci(1);
AUC_CIhigh(i) = Aci(2);
AUC_ps(i) = p;
i = i+1;

% LogReg LC + RN
[A,Aci] = auc( [target_1, ypred_1_LC_RN] ,0.05,'boot',1000,'type','bca');
p = auc_bootstrap([target_1, ypred_1_LC_RN]);
AUCs(i) = A;
AUC_CIlow(i) = Aci(1);
AUC_CIhigh(i) = Aci(2);
AUC_ps(i) = p;
i = i+1;

% LogReg LC + RN + SNc NM
[A,Aci] = auc( [target_1, ypred_1_LC_RN_SNnm] ,0.05,'boot',1000,'type','bca');
p = auc_bootstrap([target_1, ypred_1_LC_RN_SNnm]);
AUCs(i) = A;
AUC_CIlow(i) = Aci(1);
AUC_CIhigh(i) = Aci(2);
AUC_ps(i) = p;
i = i+1;

% LogReg LC + RN + SNc NM+iron
[A,Aci] = auc( [target_1, ypred_1_ALL] ,0.05,'boot',1000,'type','bca');
p = auc_bootstrap([target_1, ypred_1_ALL]);
AUCs(i) = A;
AUC_CIlow(i) = Aci(1);
AUC_CIhigh(i) = Aci(2);
AUC_ps(i) = p;
i = i+1;

%% iPD vs. GBA-PD

% LC NM CR
[A,Aci] = auc( [target_2, ypred_2_LCcr] ,0.05,'boot',1000,'type','bca');
p = auc_bootstrap([target_2, ypred_2_LCcr]);
AUCs(i) = A;
AUC_CIlow(i) = Aci(1);
AUC_CIhigh(i) = Aci(2);
AUC_ps(i) = p;
i = i+1;

% LC NM nVol
[A,Aci] = auc( [target_2, ypred_2_LCnvol] ,0.05,'boot',1000,'type','bca');
p = auc_bootstrap([target_2, ypred_2_LCnvol]);
AUCs(i) = A;
AUC_CIlow(i) = Aci(1);
AUC_CIhigh(i) = Aci(2);
AUC_ps(i) = p;
i = i+1;

% LogReg LC
[A,Aci] = auc( [target_2, ypred_2_LC] ,0.05,'boot',1000,'type','bca');
p = auc_bootstrap([target_2, ypred_2_LC]);
AUCs(i) = A;
AUC_CIlow(i) = Aci(1);
AUC_CIhigh(i) = Aci(2);
AUC_ps(i) = p;
i = i+1;

% LogReg LC + RN
[A,Aci] = auc( [target_2, ypred_2_LC_RN] ,0.05,'boot',1000,'type','bca');
p = auc_bootstrap([target_2, ypred_2_LC_RN]);
AUCs(i) = A;
AUC_CIlow(i) = Aci(1);
AUC_CIhigh(i) = Aci(2);
AUC_ps(i) = p;
i = i+1;

% LogReg LC + RN + SNc NM
[A,Aci] = auc( [target_2, ypred_2_LC_RN_SNnm] ,0.05,'boot',1000,'type','bca');
p = auc_bootstrap([target_2, ypred_2_LC_RN_SNnm]);
AUCs(i) = A;
AUC_CIlow(i) = Aci(1);
AUC_CIhigh(i) = Aci(2);
AUC_ps(i) = p;
i = i+1;

% LogReg LC + RN + SNc NM+iron
[A,Aci] = auc( [target_2, ypred_2_ALL] ,0.05,'boot',1000,'type','bca');
p = auc_bootstrap([target_2, ypred_2_ALL]);
AUCs(i) = A;
AUC_CIlow(i) = Aci(1);
AUC_CIhigh(i) = Aci(2);
AUC_ps(i) = p;
i = i+1;

%% LRRK2-PD vs. GBA-PD

% LC NM CR
[A,Aci] = auc( [target_3, ypred_3_LCcr] ,0.05,'boot',1000,'type','bca');
p = auc_bootstrap([target_3, ypred_3_LCcr]);
AUCs(i) = A;
AUC_CIlow(i) = Aci(1);
AUC_CIhigh(i) = Aci(2);
AUC_ps(i) = p;
i = i+1;

% LC NM nVol
[A,Aci] = auc( [target_3, ypred_3_LCnvol] ,0.05,'boot',1000,'type','bca');
p = auc_bootstrap([target_3, ypred_3_LCnvol]);
AUCs(i) = A;
AUC_CIlow(i) = Aci(1);
AUC_CIhigh(i) = Aci(2);
AUC_ps(i) = p;
i = i+1;

% LogReg LC
[A,Aci] = auc( [target_3, ypred_3_LC] ,0.05,'boot',1000,'type','bca');
p = auc_bootstrap([target_3, ypred_3_LC]);
AUCs(i) = A;
AUC_CIlow(i) = Aci(1);
AUC_CIhigh(i) = Aci(2);
AUC_ps(i) = p;
i = i+1;

% LogReg LC + RN
[A,Aci] = auc( [target_3, ypred_3_LC_RN] ,0.05,'boot',1000,'type','bca');
p = auc_bootstrap([target_3, ypred_3_LC_RN]);
AUCs(i) = A;
AUC_CIlow(i) = Aci(1);
AUC_CIhigh(i) = Aci(2);
AUC_ps(i) = p;
i = i+1;

% LogReg LC + RN + SNc NM
[A,Aci] = auc( [target_3, ypred_3_LC_RN_SNnm] ,0.05,'boot',1000,'type','bca');
p = auc_bootstrap([target_3, ypred_3_LC_RN_SNnm]);
AUCs(i) = A;
AUC_CIlow(i) = Aci(1);
AUC_CIhigh(i) = Aci(2);
AUC_ps(i) = p;
i = i+1;

% LogReg LC + RN + SNc NM+iron
[A,Aci] = auc( [target_3, ypred_3_ALL] ,0.05,'boot',1000,'type','bca');
p = auc_bootstrap([target_3, ypred_3_ALL]);
AUCs(i) = A;
AUC_CIlow(i) = Aci(1);
AUC_CIhigh(i) = Aci(2);
AUC_ps(i) = p;
i = i+1;

save('Results_AUC_CI_and_Pvals.mat','AUCs','AUC_CIlow','AUC_CIhigh','AUC_ps','i');


%% HC vs. PD

run('a1_woGBA_classify_binaryLogisticRegression_HCvsPD.m');
close all

load('Results_AUC_CI_and_Pvals.mat');

% SNc NM CR
[A,Aci] = auc( [binary_target, ypred_SN_NMcr] ,0.05,'boot',1000,'type','bca');
p = auc_bootstrap([binary_target, ypred_SN_NMcr]);
AUCs(i) = A;
AUC_CIlow(i) = Aci(1);
AUC_CIhigh(i) = Aci(2);
AUC_ps(i) = p;
i = i+1;

% SNc NM nVol
[A,Aci] = auc( [binary_target, ypred_SN_NMnvol] ,0.05,'boot',1000,'type','bca');
p = auc_bootstrap([binary_target, ypred_SN_NMnvol]);
AUCs(i) = A;
AUC_CIlow(i) = Aci(1);
AUC_CIhigh(i) = Aci(2);
AUC_ps(i) = p;
i = i+1;

% SNc iron CR
[A,Aci] = auc( [binary_target, ypred_SN_IRONcr] ,0.05,'boot',1000,'type','bca');
p = auc_bootstrap([binary_target, ypred_SN_IRONcr]);
AUCs(i) = A;
AUC_CIlow(i) = Aci(1);
AUC_CIhigh(i) = Aci(2);
AUC_ps(i) = p;
i = i+1;

% SNc iron nVol
[A,Aci] = auc( [binary_target, ypred_SN_IRONnvol] ,0.05,'boot',1000,'type','bca');
p = auc_bootstrap([binary_target, ypred_SN_IRONnvol]);
AUCs(i) = A;
AUC_CIlow(i) = Aci(1);
AUC_CIhigh(i) = Aci(2);
AUC_ps(i) = p;
i = i+1;

% LC NM CR
[A,Aci] = auc( [binary_target, ypred_LCcr] ,0.05,'boot',1000,'type','bca');
p = auc_bootstrap([binary_target, ypred_LCcr]);
AUCs(i) = A;
AUC_CIlow(i) = Aci(1);
AUC_CIhigh(i) = Aci(2);
AUC_ps(i) = p;
i = i+1;

% LC NM nVol
[A,Aci] = auc( [binary_target, ypred_LCnvol] ,0.05,'boot',1000,'type','bca');
p = auc_bootstrap([binary_target, ypred_LCnvol]);
AUCs(i) = A;
AUC_CIlow(i) = Aci(1);
AUC_CIhigh(i) = Aci(2);
AUC_ps(i) = p;
i = i+1;

% RN iron CR
[A,Aci] = auc( [binary_target, ypred_RNcr] ,0.05,'boot',1000,'type','bca');
p = auc_bootstrap([binary_target, ypred_RNcr]);
AUCs(i) = A;
AUC_CIlow(i) = Aci(1);
AUC_CIhigh(i) = Aci(2);
AUC_ps(i) = p;
i = i+1;

% RN iron nVol
[A,Aci] = auc( [binary_target, ypred_RNnvol] ,0.05,'boot',1000,'type','bca');
p = auc_bootstrap([binary_target, ypred_RNnvol]);
AUCs(i) = A;
AUC_CIlow(i) = Aci(1);
AUC_CIhigh(i) = Aci(2);
AUC_ps(i) = p;
i = i+1;

% LogReg SNc NM
[A,Aci] = auc( [binary_target, ypred_NM_SN] ,0.05,'boot',1000,'type','bca');
p = auc_bootstrap([binary_target, ypred_NM_SN]);
AUCs(i) = A;
AUC_CIlow(i) = Aci(1);
AUC_CIhigh(i) = Aci(2);
AUC_ps(i) = p;
i = i+1;

% LogReg SNc iron
[A,Aci] = auc( [binary_target, ypred_Iron_SN] ,0.05,'boot',1000,'type','bca');
p = auc_bootstrap([binary_target, ypred_Iron_SN]);
AUCs(i) = A;
AUC_CIlow(i) = Aci(1);
AUC_CIhigh(i) = Aci(2);
AUC_ps(i) = p;
i = i+1;

% LogReg LC NM
[A,Aci] = auc( [binary_target, ypred_NM_LC] ,0.05,'boot',1000,'type','bca');
p = auc_bootstrap([binary_target, ypred_NM_LC]);
AUCs(i) = A;
AUC_CIlow(i) = Aci(1);
AUC_CIhigh(i) = Aci(2);
AUC_ps(i) = p;
i = i+1;

% LogReg SNc NM+iron
[A,Aci] = auc( [binary_target, ypred_NMiron_SN] ,0.05,'boot',1000,'type','bca');
p = auc_bootstrap([binary_target, ypred_NMiron_SN]);
AUCs(i) = A;
AUC_CIlow(i) = Aci(1);
AUC_CIhigh(i) = Aci(2);
AUC_ps(i) = p;
i = i+1;

% LogReg SNc NM+iron + LC
[A,Aci] = auc( [binary_target, ypred_NMiron_SN_LC] ,0.05,'boot',1000,'type','bca');
p = auc_bootstrap([binary_target, ypred_NMiron_SN_LC]);
AUCs(i) = A;
AUC_CIlow(i) = Aci(1);
AUC_CIhigh(i) = Aci(2);
AUC_ps(i) = p;
i = i+1;

% LogReg SNc NM+iron + LC + RN
[A,Aci] = auc( [binary_target, ypred_NMiron_SN_LC_RN] ,0.05,'boot',1000,'type','bca');
p = auc_bootstrap([binary_target, ypred_NMiron_SN_LC_RN]);
AUCs(i) = A;
AUC_CIlow(i) = Aci(1);
AUC_CIhigh(i) = Aci(2);
AUC_ps(i) = p;
i = i+1;

save('Results_AUC_CI_and_Pvals.mat','AUCs','AUC_CIlow','AUC_CIhigh','AUC_ps','i');
