# Supplementary material for: Brainstem neuromelanin and iron MRI reveals a precise signature for idiopathic and LRRK2 Parkinson’s disease
Source: NPJ Parkinsons Dis. 2023 Apr 15;9:62. doi: 10.1038/s41531-023-00503-2 (PMC10105708; doi:10.1038/s41531-023-00503-2)
Supplement: Supplementary file 4 — Code compressed file [file 41531_2023_503_MOESM4_ESM.zip › code/ROC_analyses/Early_stage_PD/AUC_functions/auc.m]

% AUC                         Area under ROC
% 
%     [A,Aci] = auc(data,alpha,flag,nboot,varargin);
%
%     INPUTS
%     data     - Nx2 matrix [t , y], where
%                t - a vector indicating class value (>0 positive class, <=0 negative)
%                y - score value for each instance
%
%     OPTIONAL
%     alpha    - level for confidence intervals (eg., enter 0.05 if you want 95% CIs)
%     flag     - 'hanley' Hanley-McNeil (1982) asymptotic CI
%                'maxvar' maximum variance CI
%                'mann-whitney' 
%                'logit' (DEFAULT)
%                'boot' yields bootstrapped CI 
%                'wald' Wald interval
%                'wald-cc' Wald interval w/ continuity correction
%     nboot    - if 'boot' is set, specifies # of resamples, default=1000
%     varargin - additional arguments to pass to BOOTCI, only valid for 'boot'
%                this assumes you have the STATs toolbox, otherwise it's
%                ignored and a crude percentile bootstrap is estimated.
%
%     OUTPUTS
%     A        - area under ROC
%     Aci      - confidence intervals
%
%     EXAMPLES
%     % Classic binormal ROC. 100 samples from each class, with a unit mean separation
%     y = [randn(100,1)+1 ; randn(100,1)];
%     t = [ones(100,1) ; zeros(100,1)];
%     [A,Aci] = auc([t,y])
%     trueA = normcdf(mu/sqrt(1+1^2))
%     
%     REFERENCE
%     Gengsheng Qin & Lejla Hotilovac. Comparison of non-parametric
%       confidence intervals for the area under the ROC curve of a continuous
%       scale diagnostic test. Stat Methods Med Res 17:207, 2008
%     Martina Kottas, Olivier Kuss & Antonia Zapf. A modified Wald interval
%       for the area under the ROC curve (AUC) in diagnostic case-control
%       studies. BMC Medical Research Methodology 14:26, 2014

%     $ Copyright (C) 2014 Brian Lau http://www.subcortex.net/ $
%     The full license and most recent version of the code can be found on GitHub:
%     https://github.com/brian-lau/MatlabAUC
%
%     This program is free software: you can redistribute it and/or modify
%     it under the terms of the GNU General Public License as published by
%     the Free Software Foundation, either version 3 of the License, or
%     (at your option) any later version.
% 
%     This program is distributed in the hope that it will be useful,
%     but WITHOUT ANY WARRANTY; without even the implied warranty of
%     MERCHANTABILITY or FITNESS FOR A PARTICULAR PURPOSE.  See the
%     GNU General Public License for more details.
%
%     REVISION HISTORY:
%     brian 03.08.08 written
%     brian 08.07.11 added 'mann-whitney' and 'logit' CI estimators

function [A,Aci] = auc(data,alpha,flag,nboot,varargin)

if size(data,2) ~= 2
   error('Incorrect input size in AUC!');
end

if ~exist('flag','var')
   flag = 'logit';
elseif isempty(flag)
   flag = 'logit';
else
   flag = lower(flag);
end

if ~exist('nboot','var')
   nboot = 1000;
elseif isempty(nboot)
   nboot = 1000;
end

if ~exist('alpha','var')
   alpha = 0.05;
elseif isempty(alpha)
   alpha = 0.05;
end

if (nargin>3) && (nargout==1)
   warning('Confidence intervals parameters ignored in AUC.');
end

if (nargin>4) && (strcmp(flag,'hanley')||strcmp(flag,'maxvar'))
   warning('Asymptotic intervals requested in AUC, extra inputs ignored.');
end

% Count observations by class
m = sum(data(:,1)>0);
n = sum(data(:,1)<=0);

[tp,fp] = roc(data);
% Integrate ROC, A = trapz(fp,tp);
A = sum((fp(2:end) - fp(1:end-1)).*(tp(2:end) + tp(1:end-1)))/2;

% Method for calculating AUC without integrating ROC from Will Dwinnell's 
% function SampleError.m is actually slower!
% R = tiedrank(data(:,2));
% A = (sum(R(data(:,1)==1)) - (m^2 + m)/2) / (m * n);

% Confidence intervals
if nargout == 2
   N = m + n;
   z = norminv(1-alpha/2);
   mv = sqrt( (A*(1-A)) / (0.75*N-1));
   switch lower(flag)
      case 'hanley' % See Hanley & McNeil, 1982; Cortex & Mohri, 2004
         Q1 = A / (2-A);
         Q2 = (2*A^2) / (1+A);
         
         Avar = A*(1-A) + (m-1)*(Q1-A^2) + (n-1)*(Q2-A^2);
         Avar = Avar / (m*n);       
         Ase = sqrt(Avar);
         Aci = [A-z*Ase A+z*Ase];
      case 'maxvar' % Maximum variance
         Avar = (A*(1-A)) / min(m,n);       
         Ase = sqrt(Avar);
         Aci = [A-z*Ase A+z*Ase];
      case {'mann-whitney','logit'}
         % Reverse labels to keep notation like Qin & Hotilovac
         m = sum(data(:,1)<=0);
         n = sum(data(:,1)>0);
         X = data(data(:,1)<=0,2);
         Y = data(data(:,1)>0,2);
         temp = [sort(X);sort(Y)];
         temp = tiedrank(temp);
         
         R = temp(1:m);
         S = temp(m+1:end);
         Rbar = mean(R);
         Sbar = mean(S);
         S102 = (1/((m-1)*n^2)) * (sum((R-(1:m)').^2) - m*(Rbar - (m+1)/2)^2);
         S012 = (1/((n-1)*m^2)) * (sum((S-(1:n)').^2) - n*(Sbar - (n+1)/2)^2);
         S2 = (m*S012 + n*S102) / (m+n);
         
         Avar = ((m+n)*S2) / (m*n);
         Ase = sqrt(Avar);
         if strcmp(flag,'logit')
            logitA = log(A/(1-A));
            LL = logitA - z*(Ase)/(A*(1-A));
            UL = logitA + z*(Ase)/(A*(1-A));
            
            Aci = [exp(LL)/(1+exp(LL)) exp(UL)/(1+exp(UL))];
         else
            Aci = [A-z*Ase A+z*Ase];
         end
      case 'wald' % Wald interval, Kottas et al 2014
         Aci = [A-z*mv A+z*mv];
      case 'wald-cc' % Wald interval w/ continuity correction, Kottas et al 2014
         Aci = [A-(z*mv+1/(2*N)) A+(z*mv+1/(2*N))];
      case 'boot' % Bootstrap
         if exist('bootci') ~= 2
            warning('BOOTCI function not available, resorting to simple percentile bootstrap in AUC.')
            A_boot = zeros(nboot,1);
            for i = 1:nboot
               ind = unidrnd(N,[N 1]);
               A_boot(i) = auc(data(ind,:));
            end
            Aci = prctile(A_boot,100*[alpha/2 1-alpha/2]);
         else
            if exist('varargin','var')
               Aci = bootci(nboot,{@auc,data},varargin{:})';
            else
               Aci = bootci(nboot,{@auc,data},'type','per')';
            end
         end
      otherwise
         error('Bad FLAG for AUC!')
   end
end
